# Supplementary material for: Development and validation of a scale assessing achievement goals in driving
Source: PLoS One. 2020 Mar 12;15(3):e0230349. doi: 10.1371/journal.pone.0230349 (PMC7067493; doi:10.1371/journal.pone.0230349)
Supplement: S1 File — (XLSX) [file pone.0230349.s001.xlsx]

## Sheet: Données complètes (12 items)
Participants	ID (Lime survey)	Buts[SQ001]	Buts[SQ009]	Buts[SQ021]	Mastery-approach	Buts[SQ006]	Buts[SQ010]	Buts[SQ018]	Performance-approach	Buts[SQ007]	Buts[SQ011]	Buts[SQ019]	Mastery-avoidance	Buts[SQ008]	Buts[SQ012]	Buts[SQ020]	Performance-avoidance	Self-efficacy [SQ001]	Self-efficacy [SQ002]	Self-efficacy [SQ003]	Self-efficacy [SQ004]	Self-efficacy [SQ005]	Self-efficacy [SQ006]	Self-efficacy [SQ007]	Self-efficacy [SQ008]	Self-efficacy [SQ009]	Self-efficacy [SQ010]	Self-efficacy	Interest[SQ001]	Interest[SQ002]	Interest[SQ003]	Interest[SQ004]	Interest	Gender (F=0 - H=1)	Gender (F-H)	Codepostal[SQ001]	Age	Années Permis B	Kilometrage	Accidents	Ratio accidents / années Permis B	Accidents responsables	Ratio accidents RESPONSABLE / années Permis B	Manœuvres urgence	Frequence véhicule	Frequence semaine - WE	contravention
PART001	8	1	1	3	1.66667	1	1	1	1	1	4	4	3	1	1	1	1	6	6	5	6	6	7	6	4	7	6	5.9	3	3	3	3	3	0	F	113140	57	38	20000	0	0	0	0	0	1	3	0
PART002	9	3	4	3	3.33333	1	1	1	1	5	5	5	5	1	4	4	3	7	6	7	7	7	7	7	7	2	2	5.9	5	4	5	5	4.75	1	H	95	40	21	15000	5	0.238095	3	0.142857	0	1	3	0
PART003	11	1	1	1	1	1	1	1	1	5	5	5	5	1	1	1	1	6	7	7	6	7	7	7	7	7	6	6.7	5	3	5	4	4.25	0	F	95120	42	23	15000	3	0.130435	2	0.0869565	1	1	3	0
PART004	12	2	2	3	2.33333	1	1	3	1.66667	5	5	5	5	1	1	3	1.66667	6	5	5	4	5	5	6	5	7	2	5	3	1	2	4	2.5	1	H	59130	37	18	20000	1	0.0555556	0	0	2	1	3	0
PART005	13	2	3	4	3	2	2	2	2	5	5	5	5	2	2	2	2	6	6	7	7	6	6	7	6	1	1	5.3	3	3	3	3	3	1	H	83500	45	26	20000	1	0.0384615	1	0.0384615	2	1	3	1
PART006	14	4	2	3	3	1	1	2	1.33333	5	4	4	4.33333	3	3	3	3	2	3	3	3	2	3	5	3	5	3	3.2	1	1	1	1	1	0	F	73290	54	34	15000	2	0.0588235	1	0.0294118	3	1	3	2
PART007	15	3	3	4	3.33333	1	1	1	1	5	5	5	5	1	1	3	1.66667	2	3	4	5	5	5	5	3	5	5	4.2	1	1	1	5	2	1	H	60600	65	44	15000	2	0.0454545	2	0.0454545	2	1	1	0
PART008	21	1	1	5	2.33333	1	1	1	1	5	5	5	5	1	1	2	1.33333	6	6	6	6	6	5	7	6	6	5	5.9	5	3	4	5	4.25	0	F	33500	38	18	25000	2	0.111111	1	0.0555556	1	1	3	0
PART009	24	3	3	5	3.66667	2	3	3	2.66667	5	5	5	5	3	3	3	3	7	7	7	5	5	6	7	6	3	5	5.8	4	2	3	3	3	1	H	13190	39	20	15000	2	0.1	1	0.05	1	1	3	3
PART010	25	5	3	3	3.66667	3	3	3	3	4	4	4	4	4	4	4	4	7	7	5	5	5	7	7	7	2	3	5.5	5	5	5	5	5	0	F	13700	42	23	16000	0	0	0	0	0	1	3	0
PART011	26	5	4	5	4.66667	1	3	2	2	4	4	5	4.33333	4	3	3	3.33333	6	7	7	6	6	6	7	6	7	3	6.1	5	4	4	5	4.5	0	F	13008	46	27	15000	3	0.111111	1	0.037037	0	1	3	0
PART012	28	1	1	3	1.66667	1	1	1	1	1	1	5	2.33333	1	1	1	1	7	7	7	7	7	7	7	7	7	7	7	5	5	5	5	5	1	H	91650	34	15	15000	4	0.266667	1	0.0666667	0	1	3	1
PART013	29	1	1	2	1.33333	1	1	2	1.33333	4	4	4	4	4	3	2	3	6	6	5	6	5	6	6	6	6	5	5.7	4	4	4	5	4.25	0	F	98028	54	35	20000	0	0	0	0	0	1	3	1
PART014	30	3	4	4	3.66667	1	1	3	1.66667	4	5	4	4.33333	1	3	4	2.66667	4	5	6	6	6	6	6	6	2	3	5	3	3	4	4	3.5	0	F	13005	41	23	10000	7	0.304348	1	0.0434783	2	2	3	2
PART015	32	4	3	2	3	1	2	2	1.66667	4	5	4	4.33333	2	2	2	2	7	7	7	6	6	7	7	7	2	2	5.8	3	2	3	5	3.25	0	F	11300	59	40	9000	0	0	0	0	0	1	3	0
PART016	33	2	1	2	1.66667	1	1	1	1	5	5	5	5	1	1	1	1	7	7	6	7	6	7	7	7	6	6	6.6	3	3	3	4	3.25	1	H	13015	65	46	12000	2	0.0434783	0	0	0	1	1	2
PART017	40	3	2	4	3	1	2	3	2	2	5	5	4	2	2	2	2	7	7	7	6	6	6	6	6	6	6	6.3	5	5	5	5	5	0	F	13010	38	19	20000	3	0.157895	1	0.0526316	0	1	3	1
PART018	41	2	3	3	2.66667	2	2	3	2.33333	5	5	5	5	5	1	2	2.66667	4	4	5	5	3	4	6	5	2	1	3.9	5	5	4	5	4.75	1	H	6800	38	19	20000	3	0.157895	2	0.105263	2	1	3	0
PART019	42	3	2	2	2.33333	1	2	2	1.66667	4	4	4	4	2	2	3	2.33333	4	6	6	6	5	6	7	7	6	6	5.9	3	2	3	3	2.75	0	F	83000	46	27	25000	1	0.037037	1	0.037037	2	1	3	1
PART021	47	1	1	5	2.33333	1	1	1	1	5	5	5	5	1	1	5	2.33333	7	7	7	7	7	7	7	7	7	7	7	5	5	5	5	5	1	H	13580	45	24	8000	2	0.0833333	1	0.0416667	0	1	3	1
PART022	49	5	5	5	5	1	1	1	1	5	5	5	5	1	1	3	1.66667	7	7	7	7	7	7	7	5	6	1	6.1	5	3	5	5	4.5	0	F	13	53	34	30000	1	0.0294118	1	0.0294118	0	1	3	0
PART023	50	3	2	3	2.66667	1	1	3	1.66667	5	5	4	4.66667	1	1	2	1.33333	6	7	7	7	7	7	7	7	2	3	6	4	3	3	3	3.25	0	F	57	58	38	30000	3	0.0789474	1	0.0263158	0	1	3	0
PART024	51	4	3	2	3	1	1	2	1.33333	4	4	4	4	3	1	4	2.66667	7	7	7	7	7	6	6	6	6	3	6.2	3	3	3	3	3	0	F	13012	37	18	12000	1	0.0555556	0	0	2	1	3	0
PART025	52	1	3	4	2.66667	1	1	1	1	4	4	4	4	1	1	3	1.66667	2	3	7	5	5	7	6	5	1	1	4.2	3	3	3	5	3.5	0	F	13005	63	40	12000	2	0.05	1	0.025	2	3	2	0
PART026	53	3	4	4	3.66667	3	3	3	3	5	5	4	4.66667	5	3	4	4	5	7	7	6	6	6	6	6	6	5	6	4	3	4	5	4	0	F	13090	60	41	20000	3	0.0731707	0	0	0	2	3	0
PART027	55	2	2	2	2	2	2	2	2	3	3	3	3	4	4	4	4	6	6	6	6	6	6	6	5	3	3	5.3	3	3	2	2	2.5	0	F	75017	34	15	5000	4	0.266667	1	0.0666667	0	3	2	0
PART028	57	3	3	3	3	1	1	1	1	5	5	5	5	1	1	1	1	7	7	7	7	7	7	7	7	7	5	6.8	5	2	5	5	4.25	1	H	84000	39	20	15000	0	0	0	0	0	1	3	7
PART029	60	4	3	3	3.33333	1	1	1	1	4	5	5	4.66667	1	1	1	1	6	6	6	6	6	6	6	5	2	2	5.1	4	3	3	3	3.25	1	H	54000	38	19	4000	0	0	0	0	0	1	3	0
PART030	61	3	4	4	3.66667	1	1	2	1.33333	4	4	4	4	3	2	3	2.66667	5	6	6	6	6	6	6	6	6	3	5.6	3	2	3	4	3	0	F	13770	53	34	15000	10	0.294118	5	0.147059	0	1	3	0
PART031	64	1	1	1	1	1	1	2	1.33333	4	5	5	4.66667	1	1	1	1	7	7	7	7	6	7	7	7	4	4	6.3	3	1	3	1	2	1	H	54000	43	23	15000	1	0.0434783	0	0	0	3	2	2
PART032	66	5	5	5	5	1	1	1	1	5	5	5	5	1	1	1	1	5	4	3	3	3	5	5	4	3	4	3.9	3	2	2	2	2.25	0	F	13005	52	33	8000	2	0.0606061	0	0	0	3	2	0
PART033	70	1	5	5	3.66667	1	1	1	1	5	5	5	5	1	1	1	1	7	7	7	7	7	7	7	7	1	1	5.8	2	1	2	1	1.5	0	F	13090	39	38	20000	0	0	0	0	1	1	3	0
PART034	72	5	5	5	5	1	1	5	2.33333	5	5	5	5	1	1	5	2.33333	1	7	1	7	7	7	7	7	7	7	5.8	1	1	1	5	2	0	F	54520	35	15	30000	4	0.266667	2	0.133333	5	1	3	0
PART035	73	3	3	3	3	2	1	2	1.66667	5	4	4	4.33333	3	4	4	3.66667	3	5	6	6	6	6	5	3	7	5	5.2	4	3	3	3	3.25	1	H	1370	39	19	10000	1	0.0526316	0	0	1	1	3	0
PART036	75	1	1	1	1	1	1	1	1	5	5	5	5	1	1	5	2.33333	7	7	7	7	7	7	7	7	7	7	7	5	5	5	5	5	0	F	13300	37	18	15000	2	0.111111	2	0.111111	0	1	3	0
PART037	79	5	5	5	5	4	3	3	3.33333	5	5	5	5	4	5	5	4.66667	3	3	4	3	3	5	6	4	3	1	3.5	3	2	2	3	2.5	0	F	83260	44	24	25000	3	0.125	1	0.0416667	1	1	3	0
PART038	80	3	2	3	2.66667	1	1	1	1	3	4	4	3.66667	3	3	3	3	4	5	6	4	4	5	6	5	6	5	5	3	3	3	3	3	1	H	13450	64	43	10000	0	0	0	0	0	1	3	0
PART039	81	3	3	4	3.33333	1	2	1	1.33333	4	4	4	4	2	3	1	2	7	6	5	6	7	6	6	7	6	5	6.1	4	4	4	4	4	1	H	34480	41	22	25000	2	0.0909091	0	0	1	1	3	2
PART040	82	4	4	4	4	2	2	3	2.33333	5	5	5	5	4	4	4	4	5	6	6	5	5	6	6	2	6	1	4.8	4	4	4	5	4.25	0	F	13080	58	37	15000	2	0.0540541	0	0	0	1	3	1
PART041	85	2	2	4	2.66667	1	1	1	1	5	5	5	5	1	1	1	1	2	5	5	4	5	5	6	6	3	1	4.2	5	3	4	5	4.25	1	H	34760	47	28	10000	0	0	0	0	0	1	3	2
PART042	88	3	3	3	3	3	3	3	3	5	5	3	4.33333	3	3	3	3	4	4	4	4	4	4	4	4	4	4	4	3	3	3	2	2.75	0	F	13600	49	30	20000	3	0.1	1	0.0333333	0	1	3	1
PART043	89	5	5	5	5	1	1	1	1	5	5	5	5	5	5	5	5	7	7	7	7	7	7	7	7	7	7	7	5	1	5	5	4	1	H	30	67	48	9000	2	0.0416667	1	0.0208333	2	1	1	0
PART044	91	3	3	3	3	3	3	3	3	5	5	5	5	3	3	3	3	5	5	6	5	5	6	6	5	6	4	5.3	5	4	5	5	4.75	1	H	5230	41	22	10000	1	0.0454545	0	0	0	1	3	0
PART045	99	5	4	4	4.33333	1	1	1	1	5	5	5	5	1	2	1	1.33333	7	7	7	6	5	6	6	7	1	2	5.4	5	3	3	4	3.75	0	F	13420	77	56	20000	2	0.0357143	1	0.0178571	0	1	3	0
PART046	100	1	1	2	1.33333	1	1	2	1.33333	5	5	5	5	1	1	3	1.66667	6	6	6	6	6	6	5	5	7	6	5.9	3	3	2	3	2.75	1	H	13004	46	20	1000	0	0	0	0	0	3	2	0
PART047	102	5	5	4	4.66667	3	3	3	3	5	5	4	4.66667	3	3	3	3	7	7	5	6	6	5	6	6	6	3	5.7	5	4	4	5	4.5	1	H	13011	43	19	30000	1	0.0526316	0	0	0	1	3	5
PART048	103	3	4	5	4	1	1	1	1	5	5	5	5	1	1	5	2.33333	5	5	5	5	5	6	5	6	7	1	5	5	4	5	5	4.75	0	F	55200	46	26	25000	3	0.115385	1	0.0384615	0	2	1	0
PART049	105	5	5	5	5	1	1	1	1	5	5	5	5	1	1	1	1	7	7	7	7	7	7	7	7	7	7	7	4	1	4	5	3.5	0	F	6500	66	45	15000	0	0	0	0	0	1	3	0
PART050	107	3	3	4	3.33333	1	1	1	1	5	4	5	4.66667	1	4	1	2	7	7	7	7	6	6	7	7	6	4	6.4	5	5	5	5	5	0	F	13320	48	30	25000	2	0.0666667	1	0.0333333	0	1	3	2
PART051	112	2	3	2	2.33333	1	1	2	1.33333	5	5	5	5	4	4	3	3.66667	4	6	6	7	6	5	7	6	2	2	5.1	3	3	3	2	2.75	1	H	13013	28	9	3000	3	0.333333	1	0.111111	0	1	3	1
PART052	116	1	1	1	1	1	1	1	1	4	4	3	3.66667	1	1	1	1	6	5	5	5	5	5	5	5	3	5	4.9	3	2	2	4	2.75	0	F	59800	43	24	25000	2	0.0833333	2	0.0833333	1	2	3	2
PART053	119	5	3	4	4	1	2	2	1.66667	4	5	4	4.33333	2	4	4	3.33333	6	7	6	6	6	7	7	6	2	3	5.6	5	4	4	4	4.25	0	F	13109	60	51	20000	3	0.0588235	1	0.0196078	0	2	1	1
PART054	121	3	4	3	3.33333	1	1	1	1	4	4	5	4.33333	2	1	3	2	4	6	6	6	6	6	7	7	2	5	5.5	3	2	2	3	2.5	1	H	54600	58	39	4000	4	0.102564	0	0	10	1	3	0
PART055	122	3	3	3	3	1	1	1	1	3	3	3	3	1	3	3	2.33333	3	4	5	5	5	6	4	3	6	2	4.3	3	2	3	3	2.75	1	H	77700	39	20	20000	2	0.1	0	0	2	1	3	0
PART056	128	3	3	5	3.66667	1	1	2	1.33333	4	4	4	4	2	4	4	3.33333	4	4	6	5	5	5	6	4	4	6	4.9	4	3	4	5	4	1	H	77	43	24	15000	1	0.0416667	1	0.0416667	0	1	3	1
PART057	129	1	1	1	1	1	1	1	1	5	5	5	5	1	1	1	1	7	7	7	5	5	6	7	7	3	1	5.5	3	3	3	3	3	1	H	13009	40	21	10000	0	0	0	0	0	1	3	1
PART058	130	1	1	1	1	1	1	1	1	4	3	4	3.66667	3	4	4	3.66667	4	6	7	4	4	3	4	6	7	1	4.6	5	5	5	5	5	0	F	94500	31	4	5000	0	0	0	0	0	3	3	0
PART059	135	1	1	5	2.33333	1	1	1	1	5	5	5	5	5	5	1	3.66667	7	7	7	7	6	7	7	7	7	5	6.7	4	1	5	5	3.75	1	H	17420	43	24	30000	3	0.125	2	0.0833333	1	1	3	0
PART060	139	2	2	3	2.33333	1	1	1	1	4	4	5	4.33333	1	1	1	1	5	6	7	6	6	6	7	6	6	3	5.8	3	1	3	2	2.25	1	H	78120	58	39	10000	2	0.0512821	2	0.0512821	1	1	3	1
PART061	144	3	3	3	3	1	1	1	1	5	5	5	5	1	1	1	1	6	6	6	6	6	6	6	6	6	6	6	4	4	4	4	4	1	H	13008	37	18	30000	2	0.111111	2	0.111111	0	3	2	2
PART062	147	3	4	4	3.66667	3	3	4	3.33333	3	4	4	3.66667	3	3	3	3	5	5	4	5	5	6	7	5	4	2	4.8	4	4	4	4	4	0	F	4	56	36	30000	5	0.138889	2	0.0555556	0	1	3	0
PART063	148	1	1	3	1.66667	1	1	1	1	4	5	5	4.66667	1	4	4	3	3	3	7	5	4	5	4	4	3	4	4.2	3	3	3	3	3	1	H	13	45	44	1000	1	0.0227273	1	0.0227273	0	2	1	0
PART064	152	1	1	1	1	1	1	1	1	5	5	5	5	5	1	1	2.33333	7	6	3	4	3	5	6	4	2	2	4.2	3	4	4	5	4	0	F	93100	53	34	20000	2	0.0588235	1	0.0294118	0	1	3	4
PART065	153	4	5	5	4.66667	1	1	1	1	5	5	5	5	2	1	4	2.33333	3	7	7	7	7	7	7	7	7	6	6.5	5	1	5	5	4	1	H	6	68	42	500	0	0	0	0	0	3	3	1
PART066	154	3	3	4	3.33333	2	2	3	2.33333	5	5	5	5	2	2	2	2	4	7	7	6	6	6	6	6	6	6	6	4	3	4	4	3.75	0	F	13500	42	24	20000	1	0.0416667	1	0.0416667	0	2	3	0
PART067	155	4	4	4	4	2	2	3	2.33333	4	4	4	4	4	4	4	4	5	5	6	6	5	5	6	6	4	3	5.1	4	3	3	5	3.75	0	F	93100	41	21	20000	3	0.142857	0	0	0	1	3	1
PART068	162	4	4	4	4	3	3	3	3	4	4	4	4	3	3	2	2.66667	5	6	6	6	6	7	7	6	6	4	5.9	4	4	4	4	4	0	F	13009	26	6	10000	0	0	0	0	0	1	3	0
PART069	163	1	1	1	1	1	1	1	1	5	5	5	5	1	1	1	1	1	4	4	3	5	5	4	5	1	1	3.3	1	4	4	2	2.75	0	F	97417	44	24	25000	10	0.416667	8	0.333333	0	1	3	2
PART070	164	4	4	4	4	2	2	2	2	5	5	5	5	2	4	2	2.66667	6	6	5	6	6	7	7	6	6	4	5.9	4	2	4	4	3.5	0	F	13770	47	27	30000	1	0.037037	1	0.037037	1	1	3	0
PART071	170	1	1	1	1	1	1	1	1	3	4	4	3.66667	3	1	1	1.66667	6	5	6	6	5	6	7	6	7	3	5.7	1	1	1	5	2	0	F	13590	63	44	10000	15	0.340909	10	0.227273	0	1	3	0
PART072	172	1	1	1	1	1	1	1	1	3	3	3	3	1	1	1	1	5	6	6	6	6	4	5	6	6	3	5.3	3	3	3	3	3	0	F	776220	46	25	30000	2	0.08	2	0.08	0	1	3	1
PART073	175	2	2	4	2.66667	1	1	1	1	5	5	4	4.66667	4	1	4	3	5	6	7	6	5	6	7	7	7	2	5.8	5	5	5	4	4.75	1	H	97180	33	12	10000	5	0.416667	3	0.25	0	2	1	0
PART074	185	1	5	1	2.33333	1	1	1	1	5	5	5	5	5	5	5	5	7	7	7	7	7	7	7	7	7	7	7	5	5	5	5	5	0	F	92200	43	24	7500	2	0.0833333	2	0.0833333	2	3	3	0
PART075	186	3	3	1	2.33333	1	1	1	1	3	2	2	2.33333	1	1	2	1.33333	3	3	7	3	3	3	7	2	4	1	3.6	1	1	1	1	1	1	H	13008	49	29	4000	3	0.103448	1	0.0344828	0	2	3	2
PART076	189	3	3	5	3.66667	1	1	1	1	3	5	5	4.33333	1	3	3	2.33333	7	7	7	6	6	6	7	7	2	2	5.7	4	4	4	5	4.25	1	H	54600	59	38	12000	3	0.0789474	0	0	1	1	3	1
PART077	191	1	2	1	1.33333	2	2	2	2	5	4	5	4.66667	2	1	2	1.66667	7	6	7	7	7	7	6	6	1	1	5.5	3	3	2	1	2.25	1	H	13960	40	21	9000	2	0.0952381	1	0.047619	0	1	3	1
PART078	192	1	1	3	1.66667	2	3	2	2.33333	5	5	5	5	5	5	4	4.66667	5	7	6	5	6	7	5	4	2	2	4.9	2	1	2	5	2.5	0	F	59760	30	11	20000	3	0.272727	3	0.272727	1	3	2	1
PART079	193	3	3	3	3	3	4	4	3.66667	5	4	5	4.66667	4	4	4	4	5	6	5	6	6	7	7	5	2	4	5.3	5	5	5	5	5	1	H	13190	46	28	25000	2	0.0714286	1	0.0357143	1	1	3	1
PART080	196	3	4	4	3.66667	1	1	1	1	5	5	4	4.66667	1	1	1	1	5	6	7	5	5	6	6	6	6	3	5.5	3	3	3	3	3	1	H	13	43	24	5000	2	0.0833333	0	0	3	1	3	0
PART081	203	4	4	4	4	1	1	1	1	5	4	5	4.66667	1	1	1	1	7	7	7	7	7	7	7	7	7	2	6.5	5	5	5	5	5	0	F	4	31	12	25000	2	0.166667	0	0	2	1	3	0
PART082	205	3	1	3	2.33333	1	1	1	1	4	5	3	4	1	1	1	1	7	7	6	7	6	6	7	6	7	6	6.5	5	4	4	5	4.5	1	H	13008	39	22	15000	1	0.0454545	0	0	1	1	1	0
PART083	206	3	3	4	3.33333	1	1	1	1	5	5	5	5	1	1	1	1	7	7	7	7	6	6	7	7	7	6	6.7	5	2	4	5	4	1	H	59552	39	20	30000	3	0.15	1	0.05	0	1	3	0
PART084	208	3	5	5	4.33333	1	1	3	1.66667	5	5	5	5	2	2	2	2	5	5	7	6	6	6	7	6	2	3	5.3	4	3	4	4	3.75	0	F	94	39	20	35000	1	0.05	0	0	0	2	2	0
PART085	215	3	2	3	2.66667	1	4	3	2.66667	4	5	5	4.66667	4	4	4	4	6	6	6	5	5	6	6	6	7	6	5.9	4	4	4	5	4.25	1	H	18	30	11	20000	1	0.0909091	0	0	0	3	2	0
PART086	216	1	2	2	1.66667	1	1	1	1	4	4	4	4	1	1	2	1.33333	6	7	6	6	6	6	7	6	6	2	5.8	5	4	5	5	4.75	0	F	83400	58	39	35000	0	0	0	0	0	1	3	0
PART087	219	3	3	3	3	1	1	1	1	5	5	5	5	1	3	1	1.66667	5	7	7	6	5	7	7	7	6	2	5.9	5	3	5	5	4.5	1	H	83400	56	38	13500	2	0.0526316	0	0	1	1	3	0
PART088	220	1	4	5	3.33333	1	1	1	1	4	5	4	4.33333	1	1	1	1	5	6	6	5	5	6	6	6	5	4	5.4	3	2	3	4	3	0	F	80000	43	24	15000	2	0.0833333	2	0.0833333	0	1	3	3
PART089	221	5	5	5	5	1	5	1	2.33333	5	5	5	5	5	5	5	5	7	7	7	7	7	7	7	7	7	7	7	5	5	5	5	5	0	F	1090	63	44	35000	2	0.0454545	0	0	0	1	3	0
PART090	222	4	4	4	4	1	1	1	1	4	5	4	4.33333	1	5	5	3.66667	7	6	1	7	7	7	6	7	3	5	5.6	5	3	4	5	4.25	0	F	31450	43	24	18000	2	0.0833333	1	0.0416667	5	1	3	0
PART091	223	5	1	1	2.33333	1	1	5	2.33333	5	5	5	5	1	5	5	3.66667	1	1	7	1	1	7	7	1	1	1	2.8	1	1	1	1	1	0	F	13100	44	25	30000	1	0.04	0	0	0	1	3	0
PART092	226	5	5	5	5	1	1	1	1	5	5	5	5	1	1	2	1.33333	7	7	7	5	6	7	7	6	7	6	6.5	5	3	5	5	4.5	1	H	83400	65	45	10000	3	0.0666667	1	0.0222222	0	1	3	0
PART093	228	5	4	5	4.66667	1	1	1	1	5	5	5	5	3	3	3	3	1	4	5	5	5	5	5	6	5	1	4.2	4	4	4	5	4.25	0	F	97232	41	22	15000	2	0.0909091	1	0.0454545	2	1	3	1
PART094	231	3	3	3	3	1	1	1	1	5	5	4	4.66667	2	1	4	2.33333	7	7	7	5	5	6	5	7	6	4	5.9	5	4	5	5	4.75	1	H	13170	41	21	10000	2	0.0952381	2	0.0952381	0	2	3	0
PART095	236	5	4	4	4.33333	1	1	1	1	5	5	5	5	3	4	4	3.66667	7	5	6	6	5	4	7	5	6	4	5.5	4	3	3	5	3.75	1	H	13119	48	30	20000	3	0.1	3	0.1	0	1	3	0
PART096	237	1	1	3	1.66667	1	1	1	1	5	4	5	4.66667	1	1	1	1	7	6	7	6	5	6	7	7	6	2	5.9	5	3	5	5	4.5	0	F	13100	61	42	20000	2	0.047619	2	0.047619	0	1	3	0
PART097	238	3	2	2	2.33333	1	1	1	1	5	5	5	5	1	3	3	2.33333	6	5	6	5	5	6	6	5	7	5	5.6	4	1	3	5	3.25	1	H	13640	40	21	17000	1	0.047619	1	0.047619	2	1	3	0
PART098	239	3	3	3	3	1	1	2	1.33333	5	5	5	5	5	5	5	5	7	5	7	6	5	7	6	5	7	6	6.1	4	3	4	5	4	1	H	29200	19	0	1000	0	0	0	0	1	3	3	0
PART099	240	4	3	4	3.66667	1	1	1	1	3	3	1	2.33333	1	3	1	1.66667	7	7	5	5	5	6	7	7	1	1	5.1	5	5	5	5	5	1	H	97300	27	8	10000	3	0.375	1	0.125	3	1	3	0
PART100	241	1	1	4	2	1	1	1	1	5	5	5	5	1	1	1	1	6	6	6	6	6	6	7	6	3	1	5.3	1	2	2	5	2.5	0	F	9100	50	27	45000	3	0.111111	2	0.0740741	20	1	3	2
PART101	246	3	3	3	3	2	1	2	1.66667	4	4	4	4	2	3	2	2.33333	6	6	5	5	5	5	5	5	5	1	4.8	4	3	3	5	3.75	0	F	13850	53	34	55000	5	0.147059	4	0.117647	0	1	3	2
PART102	247	3	3	3	3	2	2	2	2	3	4	3	3.33333	4	3	2	3	5	5	4	6	5	5	5	6	3	4	4.8	5	4	4	5	4.5	0	F	75019	35	16	20000	3	0.1875	1	0.0625	2	2	1	1
PART103	249	2	2	3	2.33333	1	1	1	1	5	5	5	5	1	1	1	1	6	7	6	6	5	6	7	7	4	1	5.5	5	5	5	5	5	1	H	13009	44	25	30000	2	0.08	1	0.04	0	1	3	1
PART104	250	1	1	1	1	1	1	1	1	2	3	3	2.66667	1	1	1	1	4	6	6	6	6	7	6	6	6	5	5.8	3	3	2	3	2.75	0	F	13009	46	27	13000	2	0.0740741	1	0.037037	0	1	1	1
PART105	254	1	3	2	2	1	1	1	1	5	4	4	4.33333	1	1	3	1.66667	4	4	7	5	5	7	6	6	3	1	4.8	5	2	5	5	4.25	0	F	59130	54	33	20000	2	0.0606061	1	0.030303	6	1	3	0
PART106	255	4	2	4	3.33333	1	1	1	1	5	5	5	5	3	4	4	3.66667	7	6	6	6	6	6	6	7	3	1	5.4	4	4	4	3	3.75	1	H	13850	43	24	5000	2	0.0833333	1	0.0416667	3	1	1	0
PART107	260	4	4	4	4	1	2	2	1.66667	4	4	4	4	2	2	2	2	5	6	5	6	6	6	5	6	2	3	5	4	3	4	5	4	1	H	57140	57	38	12000	3	0.0789474	3	0.0789474	2	1	3	0
PART108	261	4	4	4	4	1	1	1	1	5	5	5	5	1	3	4	2.66667	6	6	6	6	6	6	6	6	2	3	5.3	3	3	3	3	3	0	F	33110	57	37	15000	3	0.0810811	1	0.027027	0	1	3	1
PART109	264	2	2	2	2	2	2	2	2	2	2	2	2	2	2	2	2	7	6	3	6	6	6	5	6	2	2	4.9	4	4	4	4	4	0	F	43110	58	37	15000	0	0	0	0	2	2	1	0
PART110	265	3	3	2	2.66667	2	1	2	1.66667	3	5	5	4.33333	2	2	2	2	6	6	6	6	6	6	6	6	5	5	5.8	2	2	2	3	2.25	0	F	13390	43	24	10000	2	0.0833333	1	0.0416667	0	1	1	0
PART111	268	2	2	3	2.33333	2	1	2	1.66667	5	5	5	5	3	2	2	2.33333	5	5	6	6	5	6	7	6	2	1	4.9	4	4	4	5	4.25	0	F	78000	60	40	20000	5	0.125	1	0.025	1	1	1	1
PART112	274	3	3	3	3	2	2	2	2	4	4	5	4.33333	3	2	2	2.33333	3	6	6	4	5	5	7	5	6	4	5.1	4	3	3	5	3.75	0	F	44240	57	33	38000	4	0.121212	2	0.0606061	0	1	3	2
PART113	276	3	3	3	3	1	1	1	1	4	4	3	3.66667	3	3	3	3	3	5	6	6	6	5	6	6	5	4	5.2	3	3	2	3	2.75	1	H	44230	28	9	10000	0	0	0	0	0	1	1	0
PART114	278	1	2	4	2.33333	1	1	3	1.66667	4	5	4	4.33333	1	3	3	2.33333	7	7	7	5	6	7	7	7	6	2	6.1	5	4	5	5	4.75	0	F	13080	21	30	25000	4	0.133333	3	0.1	2	1	3	4
PART115	279	1	1	1	1	1	1	1	1	1	4	1	2	1	1	1	1	6	7	7	7	7	7	7	7	7	3	6.5	5	4	5	5	4.75	0	F	9200	22	34	9999	1	0.0294118	0	0	0	1	3	1
PART116	281	3	3	3	3	2	2	3	2.33333	5	5	5	5	2	2	4	2.66667	7	7	7	7	6	6	7	7	6	6	6.6	4	3	3	3	3.25	0	F	13120	52	22	20000	3	0.136364	1	0.0454545	0	1	3	1
PART117	283	1	1	1	1	1	1	1	1	3	1	4	2.66667	1	1	1	1	4	4	4	2	2	2	4	2	6	7	3.7	5	4	5	5	4.75	0	F	333130	41	37	15000	1	0.027027	0	0	0	1	3	1
PART118	288	5	4	4	4.33333	1	1	1	1	4	5	5	4.66667	1	3	1	1.66667	1	4	6	6	4	6	6	5	1	1	4	2	2	2	3	2.25	0	F	777210	46	25	20000	6	0.24	2	0.08	1	1	3	1
PART119	289	4	4	4	4	1	1	1	1	5	5	5	5	1	1	1	1	7	7	7	5	5	6	7	5	6	4	5.9	4	4	5	5	4.5	1	H	71	45	25	3000	0	0	0	0	0	1	3	0
PART120	292	3	3	3	3	1	1	1	1	5	5	5	5	1	1	1	1	4	5	6	6	6	6	7	5	7	1	5.3	3	3	3	3	3	0	F	54500	62	43	20000	4	0.0930233	2	0.0465116	0	1	3	1
PART121	293	1	1	1	1	1	1	1	1	5	2	4	3.66667	1	1	1	1	4	7	7	7	7	7	7	7	7	2	6.2	3	2	3	3	2.75	1	H	13390	42	23	5000	6	0.26087	3	0.130435	0	2	3	0
PART122	294	3	3	2	2.66667	1	1	1	1	4	3	3	3.33333	1	3	3	2.33333	4	4	6	5	5	5	6	5	6	3	4.9	4	3	3	4	3.5	1	H	69380	56	36	8000	3	0.0833333	0	0	2	2	3	0
PART123	295	5	5	5	5	1	1	1	1	5	4	5	4.66667	1	1	1	1	6	7	6	6	6	7	6	6	7	2	5.9	3	3	3	2	2.75	1	H	35	52	32	10000	1	0.03125	1	0.03125	0	1	1	0
PART124	296	4	3	4	3.66667	1	1	1	1	4	4	5	4.33333	1	1	1	1	7	6	7	6	6	6	7	6	6	2	5.9	5	4	5	5	4.75	1	H	57000	37	36	4000	0	0	0	0	0	2	3	2
PART125	297	5	5	5	5	3	4	3	3.33333	5	5	5	5	3	4	5	4	7	7	7	7	7	7	7	7	7	6	6.9	5	5	5	5	5	1	H	113760	65	46	17000	5	0.108696	1	0.0217391	1	1	3	1
PART126	299	5	5	5	5	2	3	3	2.66667	5	5	5	5	3	2	3	2.66667	5	6	6	6	6	7	7	7	7	4	6.1	5	5	5	5	5	0	F	13006	23	3	10000	3	1	1	0.333333	5	2	3	0
PART127	302	1	1	1	1	1	1	1	1	5	5	5	5	1	1	1	1	1	6	7	7	6	6	7	6	7	5	5.8	4	1	4	5	3.5	1	H	97231	41	22	12000	1	0.0454545	0	0	0	1	3	0
PART128	310	1	1	2	1.33333	1	1	1	1	3	3	5	3.66667	1	1	3	1.66667	5	5	4	4	6	6	6	6	2	4	4.8	3	2	3	2	2.5	1	H	57155	56	36	25000	0	0	0	0	0	2	3	0
PART129	314	2	1	2	1.66667	1	2	1	1.33333	4	4	4	4	1	1	2	1.33333	6	7	6	5	4	6	7	7	7	6	6.1	4	3	2	3	3	0	F	75014	58	39	15000	5	0.128205	2	0.0512821	0	1	3	1
PART130	318	1	2	2	1.66667	2	2	3	2.33333	4	4	5	4.33333	3	3	2	2.66667	3	5	4	6	5	6	7	5	2	2	4.5	2	1	2	3	2	0	F	13009	42	23	15000	5	0.217391	2	0.0869565	2	1	3	0
PART131	319	4	2	3	3	1	1	1	1	4	3	4	3.66667	1	1	3	1.66667	5	5	7	5	5	7	7	5	1	3	5	3	3	3	3	3	1	H	13120	43	24	12000	1	0.0416667	1	0.0416667	0	1	3	1
PART132	320	1	3	1	1.66667	1	1	1	1	5	5	1	3.66667	1	1	1	1	4	7	4	7	7	7	7	7	7	6	6.3	5	3	5	5	4.5	0	F	94000	56	37	25000	2	0.0540541	1	0.027027	0	2	3	0
PART133	323	2	2	2	2	1	1	1	1	5	5	5	5	4	2	3	3	2	5	6	5	6	6	7	5	3	4	4.9	3	2	3	3	2.75	0	F	13009	45	26	15000	0	0	0	0	0	1	3	2
PART134	325	2	3	2	2.33333	1	1	1	1	5	5	4	4.66667	2	3	4	3	7	7	7	7	7	7	7	7	6	1	6.3	5	5	5	5	5	0	F	13013	44	22	10000	4	0.181818	0	0	0	1	3	2
PART135	326	4	3	4	3.66667	1	1	2	1.33333	5	5	5	5	2	3	4	3	3	5	6	6	6	7	7	7	5	6	5.8	4	3	4	4	3.75	0	F	65	62	43	15000	2	0.0465116	1	0.0232558	0	2	2	0
PART136	330	4	2	3	3	1	1	1	1	5	5	5	5	1	1	1	1	5	7	7	6	6	6	6	6	6	6	6.1	3	3	3	5	3.5	1	H	13360	41	22	4000	2	0.0909091	0	0	1	1	3	0
PART137	332	3	3	2	2.66667	4	4	5	4.33333	2	2	3	2.33333	5	3	3	3.66667	5	6	5	5	7	7	6	6	2	3	5.2	5	4	4	5	4.5	0	F	94220	38	18	5000	1	0.0555556	0	0	1	1	3	2
PART138	337	5	3	3	3.66667	4	4	4	4	5	5	4	4.66667	2	2	2	2	6	7	7	6	7	7	7	7	6	6	6.6	4	4	3	5	4	1	H	92000	49	30	4000	0	0	0	0	1	1	3	0
PART139	338	2	3	4	3	2	2	3	2.33333	5	5	5	5	3	3	4	3.33333	6	7	6	7	6	7	6	7	6	4	6.2	4	4	4	5	4.25	0	F	95	26	5	20000	1	0.2	1	0.2	0	1	3	0
PART140	339	2	1	1	1.33333	1	1	1	1	4	5	5	4.66667	3	3	3	3	5	6	6	7	6	6	5	6	1	4	5.2	2	2	2	4	2.5	0	F	557000	58	37	10000	1	0.027027	1	0.027027	0	2	1	0
PART141	341	3	4	4	3.66667	3	3	3	3	5	5	4	4.66667	3	3	3	3	5	6	6	5	5	5	5	5	5	2	4.9	4	2	4	4	3.5	0	F	13100	24	5	15000	0	0	0	0	2	1	3	1
PART142	343	4	4	4	4	4	3	4	3.66667	4	5	5	4.66667	4	4	5	4.33333	7	7	7	6	6	7	7	7	2	1	5.7	5	5	5	5	5	1	H	13330	25	7	10000	2	0.285714	2	0.285714	0	2	3	2
PART143	345	5	5	5	5	1	1	1	1	5	5	5	5	1	4	5	3.33333	5	7	7	7	7	7	7	6	1	2	5.6	4	3	5	5	4.25	1	H	13007	67	45	15000	0	0	0	0	1	3	3	0
PART144	346	3	4	4	3.66667	1	1	1	1	5	5	5	5	3	4	3	3.33333	4	6	6	6	6	6	6	4	3	3	5	2	1	4	3	2.5	0	F	13113	41	22	30000	2	0.0909091	1	0.0454545	0	1	3	2
PART145	350	3	4	4	3.66667	1	1	2	1.33333	4	5	5	4.66667	1	2	2	1.66667	7	6	7	6	7	7	7	7	7	2	6.3	5	4	4	5	4.5	0	F	13800	42	23	12000	5	0.217391	2	0.0869565	0	1	3	0
PART146	354	5	4	3	4	2	2	3	2.33333	4	4	3	3.66667	2	2	3	2.33333	4	6	4	5	6	6	7	4	2	2	4.6	2	4	2	2	2.5	0	F	69380	50	31	10000	5	0.16129	4	0.129032	2	1	3	2
PART147	355	5	5	5	5	1	1	2	1.33333	5	5	5	5	2	2	2	2	2	5	6	7	6	5	6	2	2	2	4.3	4	4	4	5	4.25	1	H	67000	23	2	1000	0	0	0	0	10	3	2	0
PART148	357	3	3	4	3.33333	1	1	2	1.33333	4	4	4	4	2	1	1	1.33333	4	2	6	2	4	6	6	3	2	1	3.6	4	1	3	5	3.25	1	H	6	56	31	5000	10	0.322581	10	0.322581	0	2	2	0
PART149	361	2	2	2	2	2	2	3	2.33333	5	5	5	5	4	4	4	4	5	5	7	5	5	7	7	5	4	2	5.2	4	3	3	5	3.75	0	F	30330	36	18	35000	1	0.0555556	1	0.0555556	0	1	3	4
PART150	362	3	4	4	3.66667	1	1	1	1	5	5	5	5	1	1	1	1	7	7	5	6	7	7	7	7	7	6	6.6	5	5	5	5	5	0	F	30200	27	8	22000	1	0.125	0	0	0	1	3	1
PART151	366	1	2	1	1.33333	1	1	1	1	5	5	4	4.66667	4	2	2	2.66667	6	7	6	6	6	6	7	7	7	6	6.4	4	2	4	4	3.5	0	F	13770	44	25	20000	0	0	0	0	0	1	3	1
PART152	367	3	2	2	2.33333	2	3	3	2.66667	5	5	4	4.66667	3	1	1	1.66667	4	6	2	6	7	4	7	6	6	6	5.4	5	5	5	5	5	0	F	84120	48	30	15000	0	0	0	0	2	1	3	2
PART153	369	3	3	4	3.33333	1	3	2	2	5	5	5	5	4	3	4	3.66667	7	6	6	6	6	6	7	6	3	1	5.4	4	1	5	3	3.25	0	F	13007	58	30	10000	1	0.0333333	1	0.0333333	1	1	3	1
PART154	371	2	1	2	1.66667	1	1	1	1	4	2	5	3.66667	1	1	1	1	5	4	7	7	7	7	7	7	3	3	5.7	3	3	2	3	2.75	1	H	13770	41	22	20000	1	0.0454545	1	0.0454545	2	1	3	0
PART155	374	3	3	4	3.33333	1	1	1	1	4	4	4	4	3	3	1	2.33333	4	6	6	6	5	6	5	4	4	5	5.1	4	3	4	5	4	1	H	13009	41	20	4000	2	0.1	1	0.05	2	1	3	1
PART156	378	1	3	1	1.66667	1	1	1	1	5	5	5	5	1	3	1	1.66667	5	7	7	7	7	7	7	7	4	4	6.2	5	3	4	5	4.25	0	F	57155	63	44	20000	3	0.0681818	1	0.0227273	0	1	3	0
PART157	380	3	3	3	3	1	1	1	1	5	5	5	5	1	1	1	1	6	6	6	6	6	7	7	6	6	2	5.8	3	3	3	3	3	0	F	13009	54	35	10000	2	0.0571429	0	0	0	2	3	2
PART158	382	4	4	4	4	4	4	4	4	5	5	5	5	4	5	4	4.33333	6	6	7	6	6	6	7	6	5	4	5.9	5	4	5	5	4.75	1	H	13001	41	22	8000	2	0.0909091	0	0	0	2	3	1
PART159	383	1	5	1	2.33333	1	1	1	1	5	5	5	5	5	5	5	5	7	7	7	7	7	7	7	7	7	7	7	5	5	5	5	5	1	H	57	59	40	30000	1	0.025	1	0.025	0	1	3	0
PART160	388	4	5	4	4.33333	2	1	3	2	5	5	5	5	4	3	4	3.66667	6	7	7	7	7	7	7	7	7	1	6.3	3	4	4	3	3.5	0	F	13009	57	38	15000	5	0.131579	2	0.0526316	0	1	3	0
PART161	397	2	1	5	2.66667	1	1	1	1	4	5	5	4.66667	1	1	1	1	1	4	7	6	6	7	6	6	7	4	5.4	3	1	3	3	2.5	0	F	557000	64	45	30000	4	0.0888889	2	0.0444444	0	1	3	2
PART162	398	5	5	5	5	1	1	1	1	5	5	5	5	1	1	1	1	4	5	7	5	6	7	7	3	7	2	5.3	3	1	3	3	2.5	0	F	26700	32	13	25000	3	0.230769	1	0.0769231	0	1	3	0
PART163	401	1	1	1	1	1	1	1	1	4	5	5	4.66667	1	1	1	1	1	6	7	6	6	6	7	5	3	2	4.9	1	1	1	1	1	0	F	13009	44	25	1000	6	0.24	4	0.16	0	1	3	0
PART164	402	3	1	4	2.66667	1	1	1	1	4	4	5	4.33333	1	1	1	1	5	5	7	6	5	6	7	6	4	4	5.5	4	4	4	4	4	0	F	13004	42	22	5000	3	0.136364	1	0.0454545	0	3	2	0
PART165	406	4	3	3	3.33333	1	1	1	1	2	5	4	3.66667	1	1	1	1	7	7	7	6	6	7	7	7	2	3	5.9	5	4	5	5	4.75	0	F	13700	60	40	6000	6	0.15	3	0.075	0	1	3	0
PART166	415	5	5	5	5	1	1	1	1	5	5	5	5	1	1	1	1	6	7	7	7	7	6	7	6	6	6	6.5	5	3	5	5	4.5	0	F	13010	24	5	15000	1	0.2	0	0	0	1	3	0
PART167	420	5	5	5	5	1	1	1	1	5	5	5	5	5	1	5	3.66667	1	7	7	7	7	7	7	1	7	1	5.2	5	5	5	5	5	0	F	6400	23	2	900	0	0	0	0	0	2	1	0
PART168	421	1	3	5	3	1	1	1	1	5	5	5	5	1	1	1	1	7	7	6	6	5	7	7	5	6	6	6.2	4	2	4	4	3.5	0	F	764276420	59	40	20000	2	0.05	2	0.05	0	1	3	1
PART169	423	4	4	4	4	1	1	1	1	4	4	4	4	1	1	4	2	6	6	5	5	5	6	6	5	6	6	5.6	4	2	2	3	2.75	0	F	13010	42	20	25000	2	0.1	1	0.05	0	1	3	0
PART170	425	2	3	3	2.66667	1	1	2	1.33333	4	4	5	4.33333	1	1	1	1	5	6	6	6	5	6	7	6	7	2	5.6	4	3	4	5	4	1	H	38200	54	35	20000	2	0.0571429	2	0.0571429	0	1	3	0
PART171	428	5	5	5	5	5	5	5	5	5	5	2	4	5	5	2	4	7	7	7	7	7	7	7	7	1	6	6.3	5	5	5	5	5	0	F	61220	23	4	15000	2	0.5	0	0	10	1	3	0
PART172	441	1	1	4	2	1	1	1	1	5	4	5	4.66667	1	1	1	1	7	7	7	7	7	7	7	7	7	6	6.9	5	3	5	5	4.5	0	F	4380	25	5	20000	0	0	0	0	5	1	3	0
PART173	442	3	3	4	3.33333	2	2	1	1.66667	5	5	5	5	4	5	5	4.66667	7	7	7	7	7	7	6	6	7	3	6.4	4	3	3	3	3.25	1	H	113009	21	3	5000	0	0	0	0	1	2	3	0
PART174	443	4	4	4	4	1	2	2	1.66667	5	5	4	4.66667	1	2	2	1.66667	6	6	5	6	6	6	6	5	3	4	5.3	3	4	4	5	4	0	F	84000	23	4	15000	2	0.5	0	0	3	1	3	0
PART175	445	5	5	5	5	1	1	1	1	5	5	5	5	5	5	5	5	7	7	7	7	7	7	7	7	7	7	7	5	5	5	5	5	0	F	13190	23	3	3000	1	0.333333	0	0	2	1	3	0
PART176	446	3	4	5	4	3	3	3	3	5	5	5	5	3	5	5	4.33333	5	6	7	6	5	6	5	5	7	5	5.7	3	3	3	2	2.75	1	H	83000	24	1	3000	0	0	0	0	0	3	1	0
PART177	447	2	2	3	2.33333	2	1	4	2.33333	3	4	4	3.66667	4	4	4	4	6	5	6	6	5	7	4	4	7	3	5.3	4	3	4	4	3.75	1	H	13005	25	3	400	0	0	0	0	2	3	1	0
PART178	448	4	4	4	4	1	1	1	1	4	4	4	4	1	2	4	2.33333	5	5	7	6	6	5	5	5	7	4	5.5	5	5	5	5	5	0	F	13480	24	5	12000	0	0	0	0	5	1	3	3
PART179	450	3	4	5	4	2	2	3	2.33333	5	4	5	4.66667	4	3	5	4	6	6	5	5	6	6	5	5	3	3	5	2	4	3	3	3	1	H	84350	49	20	10000	2	0.1	0	0	0	2	3	0
PART180	451	3	3	4	3.33333	3	1	3	2.33333	5	5	4	4.66667	4	4	4	4	6	7	5	5	5	6	3	5	3	2	4.7	4	4	4	5	4.25	1	H	13012	24	6	5000	0	0	0	0	0	2	3	0
PART181	452	4	4	5	4.33333	3	1	3	2.33333	5	5	5	5	3	3	3	3	1	7	7	7	7	7	7	7	7	5	6.2	5	5	5	5	5	0	F	97300	27	5	18000	1	0.2	0	0	0	1	3	0
PART182	454	5	5	5	5	1	1	5	2.33333	5	5	5	5	1	5	5	3.66667	1	7	7	7	7	7	7	7	7	1	5.8	5	5	5	5	5	1	H	83183100	26	6	15000	0	0	0	0	6	1	3	0
PART183	455	2	3	1	2	1	1	1	1	5	4	5	4.66667	1	1	1	1	6	6	6	6	6	6	6	7	7	2	5.8	4	1	3	3	2.75	0	F	30400	51	31	30000	1	0.0322581	0	0	0	1	3	0
PART184	458	4	4	4	4	1	1	2	1.33333	5	4	5	4.66667	1	4	2	2.33333	6	6	3	6	6	6	6	6	6	1	5.2	4	3	3	4	3.5	0	F	83330	24	4	25000	2	0.5	2	0.5	2	1	3	1
PART185	460	3	4	4	3.66667	2	4	4	3.33333	5	5	4	4.66667	4	3	4	3.66667	7	7	7	6	6	7	7	7	6	6	6.6	5	5	5	5	5	1	H	13009	25	4	10000	0	0	0	0	1	2	3	7
PART186	461	5	5	4	4.66667	2	2	3	2.33333	4	4	4	4	3	3	3	3	3	4	7	6	6	6	6	6	6	2	5.2	3	3	3	3	3	1	H	68510	22	2	5000	1	0.5	1	0.5	0	2	2	0
PART187	463	1	1	1	1	1	1	1	1	5	5	5	5	1	1	1	1	7	7	7	7	6	6	7	6	7	6	6.6	4	3	3	5	3.75	1	H	5400	24	5	15000	0	0	0	0	1	1	3	0
PART188	464	4	3	4	3.66667	2	4	4	3.33333	4	5	5	4.66667	4	4	4	4	6	7	7	6	6	6	6	5	6	3	5.8	5	3	4	5	4.25	1	H	5230	40	21	20000	7	0.333333	2	0.0952381	1	1	3	0
PART189	466	2	2	1	1.66667	2	2	2	2	4	3	4	3.66667	2	2	2	2	6	6	7	6	6	6	5	5	6	6	5.9	4	2	4	5	3.75	1	H	13810	24	5	10000	0	0	0	0	0	2	3	0
PART190	467	4	4	4	4	3	4	4	3.66667	4	4	4	4	4	4	4	4	5	7	6	7	7	6	6	6	5	3	5.8	4	4	5	5	4.5	0	F	13	26	6	15000	0	0	0	0	1	2	3	2
PART191	469	4	4	5	4.33333	1	3	3	2.33333	5	5	5	5	4	3	4	3.66667	5	6	7	6	6	5	7	6	1	1	5	5	5	5	5	5	1	H	13400	27	6	5000	1	0.166667	1	0.166667	3	2	3	0
PART192	472	4	4	4	4	1	1	1	1	2	4	2	2.66667	2	3	2	2.33333	6	7	6	7	6	7	6	7	6	3	6.1	4	2	4	4	3.5	0	F	13300	23	2	5000	2	1	2	1	1	3	2	1
PART193	473	5	5	5	5	5	5	5	5	5	5	4	4.66667	5	5	4	4.66667	7	7	1	7	6	2	7	7	6	6	5.6	5	5	5	5	5	0	F	13009	24	5	35000	2	0.4	1	0.2	10	1	3	2
PART194	474	5	4	4	4.33333	3	3	3	3	4	4	4	4	3	3	4	3.33333	7	7	6	5	6	7	7	7	3	4	5.9	5	3	3	5	4	0	F	13120	24	5	15000	2	0.4	0	0	0	1	3	0
PART195	476	4	4	4	4	4	4	4	4	4	4	4	4	2	2	3	2.33333	7	7	7	6	6	6	6	6	1	6	5.8	4	4	4	5	4.25	0	F	13340	22	3	2000	2	0.666667	1	0.333333	2	1	3	0
PART196	477	2	3	3	2.66667	4	2	3	3	3	1	5	3	5	5	5	5	2	6	7	5	5	5	3	3	1	1	3.8	5	5	5	5	5	1	H	13008	25	2	23000	0	0	0	0	5	1	3	0
PART197	479	1	1	5	2.33333	3	4	1	2.66667	5	1	5	3.66667	1	1	1	1	7	6	5	6	6	7	6	7	7	5	6.2	5	5	5	5	5	0	F	84200	23	4	20000	1	0.25	1	0.25	2	1	3	1
PART198	480	2	2	3	2.33333	2	2	4	2.66667	4	4	2	3.33333	2	4	4	3.33333	7	7	7	7	7	7	7	7	5	4	6.5	4	2	4	5	3.75	1	H	13013	22	3	50000	0	0	0	0	2	1	3	1
PART199	483	4	4	3	3.66667	1	1	1	1	5	4	5	4.66667	1	1	1	1	6	7	7	7	7	7	6	7	7	2	6.3	5	3	5	5	4.5	1	H	83110	23	4	5000	0	0	0	0	0	2	1	1
PART200	486	1	1	2	1.33333	1	1	1	1	5	5	5	5	3	3	5	3.66667	7	7	7	7	7	7	7	7	7	7	7	5	3	5	5	4.5	0	F	83110	64	45	15000	2	0.0444444	2	0.0444444	0	1	3	1
PART201	489	2	3	4	3	2	2	3	2.33333	3	5	3	3.66667	3	3	3	3	6	7	7	6	4	6	7	7	7	6	6.3	5	5	5	5	5	0	F	84300	23	1	8000	1	1	1	1	0	2	3	0
PART202	490	1	1	1	1	1	1	1	1	4	3	4	3.66667	1	1	1	1	5	6	6	6	6	6	5	6	3	4	5.3	3	2	3	3	2.75	1	H	69	34	15	1500	0	0	0	0	0	3	2	0
PART203	492	1	1	1	1	1	1	1	1	5	5	5	5	1	1	1	1	7	7	7	7	5	7	7	5	7	4	6.3	3	1	3	3	2.5	1	H	13122	52	33	25000	2	0.0606061	0	0	5	1	3	0
PART204	493	5	5	5	5	2	1	4	2.33333	4	5	4	4.33333	4	3	3	3.33333	5	7	7	7	7	6	4	6	7	6	6.2	4	4	5	5	4.5	0	F	13013	23	0	5000	0	0	0	0	0	3	2	0
PART205	494	2	2	3	2.33333	1	1	1	1	4	4	4	4	1	1	1	1	6	6	7	7	7	7	7	6	7	3	6.3	3	3	3	4	3.25	0	F	13009	24	5	4000	1	0.2	1	0.2	0	1	1	1
PART206	495	1	1	1	1	3	3	3	3	5	5	5	5	3	3	3	3	7	7	7	6	5	7	7	6	5	4	6.1	5	1	5	5	4	1	H	13122	25	5	1000	2	0.4	1	0.2	10	1	3	0
PART207	496	3	2	3	2.66667	1	1	1	1	2	4	5	3.66667	1	1	2	1.33333	6	6	6	7	7	6	6	6	6	6	6.2	4	3	3	4	3.5	1	H	30320	40	20	10000	2	0.1	0	0	1	1	3	0
PART208	497	4	4	4	4	3	1	3	2.33333	5	5	5	5	4	4	3	3.66667	6	6	7	6	6	6	7	6	6	4	6	5	4	5	5	4.75	1	H	83270	24	5	20000	2	0.4	1	0.2	1	1	3	0
PART209	498	4	5	4	4.33333	1	1	1	1	5	5	5	5	1	1	1	1	5	7	7	7	7	5	7	7	6	3	6.1	4	3	3	5	3.75	1	H	13012	26	5	2000	3	0.6	1	0.2	0	3	3	0
PART210	499	5	5	5	5	3	3	3	3	5	5	5	5	5	5	3	4.33333	3	7	7	7	5	7	7	7	3	1	5.4	5	5	5	5	5	0	F	84660	23	4	60000	7	1.75	2	0.5	1	1	3	1
PART211	501	1	1	1	1	1	1	1	1	2	4	4	3.33333	1	1	1	1	5	5	7	6	7	6	7	5	1	3	5.2	4	4	5	5	4.5	1	H	63170	55	37	15000	2	0.0540541	1	0.027027	0	1	1	0
PART212	503	3	4	5	4	2	4	2	2.66667	4	5	4	4.33333	4	4	3	3.66667	6	7	7	6	5	5	6	7	6	4	5.9	4	3	4	5	4	0	F	13009	26	7	5000	1	0.142857	1	0.142857	1	3	2	0
PART213	504	5	5	5	5	5	5	5	5	4	5	5	4.66667	5	5	5	5	7	7	7	7	7	7	7	7	7	1	6.4	5	5	5	5	5	0	F	30200	25	5	10000	3	0.6	3	0.6	2	2	3	0
PART214	506	1	1	1	1	1	1	1	1	5	5	5	5	5	5	5	5	1	1	7	7	7	7	7	7	7	1	5.2	1	1	5	5	3	1	H	30840	35	14	12000	2	0.142857	0	0	1	2	3	0
PART215	510	5	4	4	4.33333	1	1	1	1	5	5	5	5	4	4	3	3.66667	3	5	7	6	6	4	6	5	1	3	4.6	3	3	3	3	3	1	H	11100	56	36	30	0	0	0	0	1	1	3	0
PART216	512	2	2	3	2.33333	4	2	2	2.66667	4	4	4	4	2	2	2	2	5	7	7	7	6	6	6	6	6	3	5.9	5	3	4	5	4.25	1	H	35000	28	9	8000	1	0.111111	0	0	0	3	2	2
PART217	514	2	2	3	2.33333	1	1	1	1	3	3	1	2.33333	1	3	1	1.66667	3	2	4	4	4	4	4	4	1	3	3.3	2	1	1	1	1.25	0	F	30190	22	46	20000	5	0.108696	3	0.0652174	0	2	3	0
PART218	515	5	5	5	5	1	1	1	1	5	5	5	5	3	3	3	3	6	7	7	5	5	7	6	6	3	4	5.6	5	2	5	5	4.25	1	H	13830	25	37	15000	3	0.0810811	1	0.027027	1	1	3	0
PART219	516	4	3	4	3.66667	1	1	2	1.33333	5	5	4	4.66667	2	3	2	2.33333	2	3	3	4	4	3	4	4	2	2	3.1	4	2	3	5	3.5	1	H	84000	58	11	7000	1	0.0909091	1	0.0909091	0	1	3	0
PART220	518	4	3	4	3.66667	2	2	2	2	4	5	5	4.66667	2	3	4	3	4	5	5	5	5	6	6	5	5	4	5	4	3	3	5	3.75	1	H	13016	22	3	0	1	0.333333	0	0	0	2	1	1
PART221	519	4	3	4	3.66667	2	2	2	2	4	4	5	4.33333	2	3	4	3	7	7	6	6	5	6	7	6	7	3	6	5	5	5	5	5	1	H	13010	24	5	9000	2	0.4	1	0.2	0	1	3	2
PART222	520	5	5	5	5	3	4	5	4	5	5	5	5	4	3	5	4	5	4	7	7	7	7	7	7	4	6	6.1	5	5	5	5	5	1	H	84000	36	18	10000	0	0	0	0	0	1	1	0
PART223	521	3	4	4	3.66667	1	1	1	1	3	4	4	3.66667	2	1	1	1.33333	1	3	3	6	3	3	5	5	3	1	3.3	5	3	5	5	4.5	0	F	84330	56	36	25	1	0.0277778	0	0	0	1	3	0
PART224	525	3	3	4	3.33333	3	2	3	2.66667	4	5	4	4.33333	2	2	3	2.33333	7	6	6	5	5	6	6	5	3	3	5.2	5	5	5	4	4.75	0	F	84000	24	4	20000	1	0.25	1	0.25	0	1	3	1
PART225	527	1	1	3	1.66667	1	1	1	1	5	5	5	5	1	1	1	1	5	7	7	7	7	7	7	7	1	3	5.8	4	3	4	4	3.75	0	F	13140	24	4	20000	0	0	0	0	0	1	3	1
PART226	528	5	1	3	3	1	1	1	1	1	5	3	3	1	1	1	1	4	5	7	5	6	7	7	7	7	1	5.6	3	1	3	3	2.5	1	H	84450	48	26	5000	1	0.0384615	0	0	2	1	1	1
PART227	530	4	5	5	4.66667	4	4	5	4.33333	5	5	5	5	4	4	4	4	7	7	7	6	6	7	7	7	5	2	6.1	5	5	5	5	5	0	F	26570	24	5	10000	0	0	0	0	0	1	3	0
PART228	532	3	3	3	3	1	1	1	1	4	4	5	4.33333	1	1	1	1	5	6	5	5	6	6	6	5	6	4	5.4	4	4	4	5	4.25	0	F	13008	30	9	15000	0	0	0	0	2	2	3	0
PART229	533	3	4	3	3.33333	2	2	3	2.33333	4	4	4	4	3	3	3	3	4	4	6	5	5	6	5	4	3	3	4.5	3	3	2	2	2.5	1	H	69001	46	25	10000	3	0.12	2	0.08	1	3	2	0
PART230	537	3	4	5	4	1	1	1	1	5	5	5	5	2	2	2	2	6	7	7	6	6	7	7	7	7	6	6.6	4	2	5	5	4	0	F	13	24	5	15	0	0	0	0	0	1	3	0
PART231	538	4	5	5	4.66667	5	5	5	5	5	5	5	5	4	5	5	4.66667	6	6	6	6	5	6	6	6	2	5	5.4	4	1	3	4	3	1	H	57	55	37	9000	1	0.027027	0	0	3	1	1	0
PART232	540	3	2	2	2.33333	2	2	3	2.33333	5	5	5	5	2	5	5	4	5	5	3	4	5	5	6	5	3	2	4.3	3	3	3	3	3	0	F	13009	23	4	4000	1	0.25	1	0.25	1	3	2	2
PART233	543	1	1	3	1.66667	1	1	1	1	3	5	5	4.33333	1	1	1	1	5	5	7	7	7	7	7	7	7	2	6.1	4	4	4	5	4.25	0	F	34800	42	23	25000	0	0	0	0	0	1	3	1
PART234	548	5	3	5	4.33333	4	3	3	3.33333	4	4	5	4.33333	3	4	4	3.66667	7	5	7	6	5	6	6	7	7	1	5.7	5	4	5	5	4.75	1	H	13140	22	3	50000	1	0.333333	1	0.333333	3	1	3	0
PART235	551	2	3	3	2.66667	1	2	1	1.33333	4	4	4	4	4	4	3	3.66667	5	6	6	5	5	5	5	5	3	4	4.9	3	2	3	3	2.75	1	H	83143	22	4	100000	1	0.25	1	0.25	0	2	3	0
PART236	552	5	5	5	5	1	1	1	1	5	5	5	5	2	1	1	1.33333	7	6	6	6	6	6	6	6	2	2	5.3	4	4	4	5	4.25	1	H	13009	23	4	10000	0	0	0	0	2	3	2	0
PART237	554	4	5	5	4.66667	1	1	1	1	5	5	5	5	2	4	2	2.66667	3	6	7	7	6	6	6	3	4	4	5.2	1	1	1	3	1.5	1	H	84210	23	4	75000	1	0.25	1	0.25	0	2	3	0
PART238	556	2	3	4	3	2	1	1	1.33333	4	4	5	4.33333	1	1	2	1.33333	5	7	6	6	6	6	7	7	6	4	6	5	4	5	5	4.75	0	F	13700	22	3	10000	1	0.333333	1	0.333333	0	2	2	0
PART239	558	3	4	5	4	1	1	1	1	5	5	5	5	1	1	2	1.33333	3	3	6	6	6	7	7	7	7	1	5.3	3	3	3	4	3.25	0	F	13	22	3	6000	0	0	0	0	0	1	3	0
PART240	561	3	3	3	3	2	2	2	2	4	5	4	4.33333	4	4	4	4	7	6	7	6	6	6	6	6	4	5	5.9	5	4	4	5	4.5	1	H	13160	23	4	19000	1	0.25	0	0	2	1	3	0
PART241	563	5	5	5	5	5	2	3	3.33333	5	5	5	5	5	3	5	4.33333	7	7	7	5	7	7	7	7	1	7	6.2	5	5	5	5	5	1	H	13	23	3	12000	0	0	0	0	2	1	3	0
PART242	564	3	3	2	2.66667	3	3	3	3	3	3	3	3	3	3	2	2.66667	1	2	3	1	4	7	3	6	6	6	3.9	1	1	1	5	2	1	H	13	50	20	12000	2	0.1	1	0.05	3	1	3	0
PART243	570	3	3	4	3.33333	3	3	3	3	5	5	5	5	3	3	3	3	7	7	7	5	6	7	7	7	7	2	6.2	5	3	5	5	4.5	0	F	30133	22	3	5000	0	0	0	0	0	3	2	0
PART244	572	1	1	1	1	3	3	3	3	5	5	5	5	5	1	1	2.33333	7	7	7	7	7	7	7	7	7	4	6.7	3	3	4	5	3.75	0	F	84000	25	5	30000	0	0	0	0	3	1	3	1
PART245	575	5	5	5	5	4	4	4	4	5	5	5	5	5	5	5	5	7	7	7	7	7	7	7	7	7	6	6.9	5	5	5	5	5	0	F	84300	24	5	20000	0	0	0	0	0	1	3	0
PART246	576	2	2	2	2	2	2	2	2	2	2	2	2	2	2	2	2	7	6	1	6	6	6	6	7	4	2	5.1	5	5	5	5	5	0	F	13600	27	5	12000	2	0.4	2	0.4	2	1	3	0
PART247	579	2	3	3	2.66667	1	1	1	1	5	5	5	5	1	1	1	1	5	6	7	6	6	6	7	7	6	3	5.9	5	3	5	5	4.5	1	H	34	61	42	9000	2	0.047619	0	0	1	1	3	0
PART248	583	2	2	2	2	1	1	2	1.33333	5	5	5	5	4	4	4	4	6	6	3	6	6	6	6	6	3	1	4.9	5	4	5	5	4.75	0	F	4000	23	4	15000	2	0.5	2	0.5	1	1	3	0
PART249	584	1	1	3	1.66667	1	1	1	1	1	5	3	3	1	1	3	1.66667	1	2	4	4	2	2	6	6	2	2	3.1	2	2	2	2	2	0	F	9953005300	71	51	5000	3	0.0588235	3	0.0588235	0	2	3	0
PART250	585	3	3	4	3.33333	3	3	3	3	4	5	5	4.66667	4	3	4	3.66667	5	7	7	6	6	6	7	5	3	6	5.8	5	4	5	5	4.75	1	H	13960	24	6	11000	1	0.166667	0	0	3	1	3	0
PART251	588	1	1	1	1	1	1	1	1	1	3	1	1.66667	1	1	1	1	4	7	7	4	6	7	7	7	4	4	5.7	5	5	5	5	5	1	H	31200	61	42	10000	12	0.285714	6	0.142857	2	1	3	1
PART252	593	2	1	1	1.33333	1	1	1	1	3	3	3	3	1	1	1	1	3	6	7	6	6	7	7	7	2	5	5.6	3	2	3	4	3	1	H	63000	55	36	1000	0	0	0	0	0	3	3	0
PART253	597	1	1	1	1	1	1	1	1	4	4	4	4	1	1	1	1	7	7	6	6	6	6	7	6	2	2	5.5	4	2	4	5	3.75	1	H	84210	48	25	10000	5	0.2	2	0.08	4	1	3	1
PART254	598	1	4	4	3	1	1	1	1	5	4	5	4.66667	1	1	1	1	7	7	6	6	6	7	7	7	2	1	5.6	4	3	4	5	4	1	H	34	59	40	15000	2	0.05	1	0.025	0	1	3	1
PART255	605	3	4	4	3.66667	1	1	2	1.33333	3	3	3	3	1	1	2	1.33333	7	7	7	7	7	7	7	7	7	6	6.9	5	3	5	5	4.5	1	H	97160	59	40	60000	3	0.075	1	0.025	2	1	3	0
PART256	607	3	3	4	3.33333	1	1	1	1	5	4	4	4.33333	1	1	1	1	6	6	6	6	6	6	6	5	5	5	5.7	4	3	4	5	4	1	H	44240	58	38	4000	2	0.0526316	2	0.0526316	0	2	3	0
PART257	611	3	3	3	3	1	1	1	1	5	5	5	5	1	1	1	1	1	4	4	5	5	7	5	4	6	3	4.4	1	1	1	1	1	0	F	13440	74	54	15000	1	0.0185185	0	0	0	1	3	1
PART258	613	3	2	3	2.66667	2	2	2	2	4	3	4	3.66667	2	3	3	2.66667	7	7	6	5	5	6	6	6	6	4	5.8	5	5	5	4	4.75	1	H	59320	57	38	5000	7	0.184211	2	0.0526316	0	3	3	1
PART259	614	1	2	3	2	1	1	1	1	4	4	5	4.33333	1	1	2	1.33333	5	5	5	4	5	7	6	6	2	4	4.9	3	3	4	2	3	1	H	38	59	38	25000	5	0.131579	2	0.0526316	3	1	3	1
PART260	617	1	1	5	2.33333	1	1	1	1	5	5	5	5	1	1	5	2.33333	2	6	6	6	6	6	6	6	5	4	5.3	4	4	4	5	4.25	1	H	92110	38	5	8000	1	0.2	1	0.2	1	2	3	0
PART261	624	3	3	3	3	1	2	1	1.33333	4	4	4	4	2	2	2	2	6	6	5	5	5	5	5	6	5	3	5.1	4	3	4	5	4	0	F	13170	24	5	15000	2	0.4	1	0.2	0	1	3	0
PART262	626	1	1	5	2.33333	1	1	1	1	5	5	5	5	1	1	1	1	6	6	7	6	6	7	7	6	7	7	6.5	4	3	3	5	3.75	1	H	57000	58	37	20000	1	0.027027	0	0	0	1	3	0
PART263	628	3	3	3	3	1	1	1	1	4	4	4	4	1	1	1	1	6	6	5	5	6	6	7	6	4	3	5.4	5	4	4	5	4.5	0	F	93460	58	37	12000	6	0.162162	3	0.0810811	1	1	3	0
PART264	633	3	1	3	2.33333	2	1	1	1.33333	1	1	2	1.33333	2	1	2	1.66667	7	7	7	7	7	7	7	7	7	5	6.8	3	3	3	5	3.5	0	F	113250	25	6	20000	1	0.166667	0	0	0	1	3	2
PART265	637	4	4	4	4	2	2	2	2	4	4	4	4	2	2	2	2	6	6	6	6	5	6	6	6	6	3	5.6	4	4	4	5	4.25	0	F	13127	41	22	10000	2	0.0909091	1	0.0454545	0	1	1	0
PART266	638	2	1	3	2	4	3	4	3.66667	5	4	4	4.33333	3	4	4	3.66667	5	6	5	7	7	5	7	6	1	2	5.1	3	2	4	3	3	1	H	59147	63	42	12000	0	0	0	0	1	1	3	0
PART267	641	5	5	5	5	1	1	1	1	5	5	5	5	1	1	4	2	7	7	7	7	7	7	7	7	1	4	6.1	4	4	4	5	4.25	0	F	62540	64	45	10000	3	0.0666667	1	0.0222222	0	2	3	1
PART268	643	3	4	2	3	1	1	1	1	4	4	4	4	1	1	2	1.33333	2	4	7	6	6	6	5	5	5	5	5.1	4	3	4	3	3.5	0	F	13127	46	25	23000	11	0.44	1	0.04	0	1	3	1
PART269	645	1	5	5	3.66667	1	1	1	1	5	5	5	5	1	1	1	1	7	7	7	7	7	7	7	7	7	6	6.9	5	5	5	5	5	0	F	13127	23	4	5000	0	0	0	0	1	1	3	0
PART270	648	3	5	5	4.33333	1	1	1	1	5	5	5	5	5	5	5	5	1	4	7	4	3	7	6	4	1	2	3.9	1	1	1	1	1	1	H	31400	64	45	1200	1	0.0222222	0	0	0	3	3	0
PART271	649	4	4	4	4	3	2	2	2.33333	4	5	4	4.33333	3	3	2	2.66667	3	5	4	4	5	6	4	5	7	2	4.5	4	4	4	4	4	0	F	13009	22	2	25000	1	0.5	1	0.5	0	1	3	0
PART272	655	5	5	5	5	1	1	1	1	5	4	5	4.66667	3	5	3	3.66667	7	7	7	5	6	6	7	6	2	3	5.6	4	3	5	5	4.25	0	F	13009	23	4	12000	1	0.25	1	0.25	2	2	2	0
PART273	656	5	5	5	5	2	4	4	3.33333	5	5	5	5	2	3	3	2.66667	4	6	7	7	7	7	7	6	6	3	6	4	4	4	5	4.25	0	F	13009	21	3	80000	0	0	0	0	4	2	3	2
PART274	660	1	1	1	1	1	1	1	1	5	5	5	5	1	5	1	2.33333	7	7	7	7	7	7	7	7	7	1	6.4	5	5	5	5	5	0	F	59000	66	47	15000	4	0.0851064	4	0.0851064	0	2	3	0
PART275	663	1	1	1	1	1	1	1	1	5	5	5	5	1	1	1	1	1	6	6	6	6	6	6	6	2	6	5.1	4	2	2	5	3.25	1	H	59420	64	45	5000	1	0.0222222	1	0.0222222	3	2	3	0
PART276	674	4	2	4	3.33333	1	1	5	2.33333	3	1	5	3	3	3	3	3	7	7	7	7	7	7	6	7	7	4	6.6	4	4	4	5	4.25	1	H	14100	70	50	7800	1	0.02	1	0.02	0	2	3	0
PART277	675	1	3	1	1.66667	1	1	1	1	5	5	5	5	1	1	1	1	6	6	7	6	6	6	7	6	1	3	5.4	5	1	5	5	4	1	H	62136	58	40	16000	1	0.025	0	0	1	1	3	0
PART278	677	1	1	5	2.33333	1	1	1	1	5	5	5	5	1	1	1	1	1	7	7	7	7	7	7	7	7	7	6.4	5	1	5	5	4	1	H	95440	55	37	15000	1	0.027027	0	0	0	1	3	0
PART279	679	3	3	2	2.66667	1	1	1	1	4	4	4	4	4	4	4	4	5	6	5	6	5	6	4	6	6	5	5.4	2	3	2	4	2.75	0	F	38700	53	33	3000	0	0	0	0	1	3	2	0
PART280	680	3	4	4	3.66667	3	3	3	3	3	4	4	3.66667	3	3	3	3	4	5	4	4	4	4	5	4	4	4	4.2	3	3	3	4	3.25	1	H	62113	47	28	20000	1	0.0357143	1	0.0357143	1	1	3	0
PART281	681	5	5	5	5	5	5	5	5	5	5	5	5	5	5	5	5	6	7	7	7	7	6	7	6	3	3	5.9	3	2	2	2	2.25	0	F	62190	42	23	10000	2	0.0869565	0	0	1	1	3	1
PART282	682	3	1	4	2.66667	1	1	3	1.66667	3	5	5	4.33333	4	5	4	4.33333	1	4	7	6	6	6	6	5	2	4	4.7	5	4	4	5	4.5	0	F	62190	51	35	10000	1	0.0285714	0	0	0	1	3	0
PART283	683	5	4	5	4.66667	5	4	4	4.33333	5	5	4	4.66667	4	4	4	4	3	5	7	7	6	6	7	6	2	7	5.6	4	3	5	5	4.25	0	F	59410	78	52	30000	5	0.0961538	0	0	1	1	3	0
PART284	686	3	5	5	4.33333	1	3	3	2.33333	5	5	5	5	5	5	5	5	7	5	5	5	5	5	6	5	6	3	5.2	5	4	5	5	4.75	1	H	74000	56	37	15000	1	0.027027	1	0.027027	0	3	2	0
PART285	687	5	5	5	5	1	1	1	1	5	5	5	5	1	1	1	1	1	7	1	7	7	7	7	1	1	1	4	5	5	5	5	5	0	F	59270	48	29	20000	0	0	0	0	0	1	3	0
PART286	688	1	1	1	1	1	1	1	1	5	5	5	5	1	1	1	1	5	5	5	5	5	5	5	5	7	4	5.1	3	1	3	5	3	0	F	51100	44	24	15000	0	0	0	0	0	2	3	0
PART287	689	3	4	4	3.66667	2	3	3	2.66667	5	5	5	5	5	4	4	4.33333	7	6	7	6	6	6	7	6	5	2	5.8	3	3	3	5	3.5	0	F	557070	62	43	20000	4	0.0930233	3	0.0697674	0	1	3	0
PART288	690	4	4	4	4	1	1	1	1	4	4	4	4	1	1	4	2	4	5	6	5	5	6	6	5	6	5	5.3	4	2	4	5	3.75	1	H	30132	52	30	9000	3	0.1	1	0.0333333	1	1	3	0
PART289	692	2	2	2	2	1	1	1	1	4	4	3	3.66667	1	3	2	2	6	6	5	4	4	5	6	4	2	4	4.6	3	2	2	3	2.5	1	H	59350	61	42	15000	2	0.047619	2	0.047619	0	1	3	0
PART290	693	1	1	2	1.33333	4	4	4	4	5	5	5	5	4	3	4	3.66667	6	6	7	7	7	7	7	6	1	2	5.6	2	2	2	2	2	1	H	35000	41	20	1000	1	0.05	0	0	1	3	2	0
PART291	697	3	3	4	3.33333	1	1	3	1.66667	5	4	4	4.33333	1	3	4	2.66667	5	6	6	5	5	5	5	4	6	3	5	2	2	2	2	2	0	F	30000	42	18	6000	0	0	0	0	0	1	1	1
PART292	698	5	5	5	5	1	1	1	1	4	5	5	4.66667	1	1	1	1	4	6	6	5	6	6	6	6	2	4	5.1	5	2	4	5	4	1	H	67	51	32	10000	2	0.0625	1	0.03125	5	1	3	1
PART293	700	3	2	3	2.66667	2	2	3	2.33333	4	4	4	4	2	1	4	2.33333	4	4	4	4	4	4	5	5	3	1	3.8	4	4	4	5	4.25	1	H	6671500	61	35	10000	3	0.0857143	0	0	0	1	3	0
PART294	701	4	4	4	4	1	1	1	1	4	5	5	4.66667	1	2	1	1.33333	5	5	6	5	5	4	4	5	6	2	4.7	5	3	5	5	4.5	0	F	75	51	28	1500	0	0	0	0	0	3	3	0
PART295	702	5	5	5	5	1	1	1	1	5	5	5	5	1	5	1	2.33333	7	7	7	7	7	7	7	7	1	1	5.8	5	1	5	5	4	0	F	59253	45	20	12000	0	0	0	0	0	1	3	0
PART296	704	5	5	4	4.66667	1	3	5	3	5	5	5	5	5	1	2	2.66667	7	7	7	4	5	7	7	7	6	6	6.3	5	3	5	5	4.5	0	F	13700	26	7	15000	0	0	0	0	3	1	3	0
PART297	706	4	4	4	4	3	3	3	3	5	5	4	4.66667	3	3	3	3	7	7	7	6	7	7	7	6	2	5	6.1	5	5	5	5	5	1	H	13160	25	6	90000	0	0	0	0	2	1	3	1
PART298	708	1	1	5	2.33333	1	1	1	1	5	5	5	5	1	1	1	1	6	6	3	5	5	6	6	6	7	4	5.4	3	3	4	4	3.5	0	F	13011	23	4	5000	1	0.25	1	0.25	0	2	3	0
PART299	709	3	4	4	3.66667	3	2	3	2.66667	5	5	4	4.66667	5	4	3	4	3	5	7	6	6	6	5	2	3	5	4.8	1	1	1	4	1.75	1	H	766000	39	15	5000	1	0.0666667	0	0	3	1	1	0
PART300	710	3	2	4	3	1	1	1	1	5	5	5	5	1	1	4	2	2	4	7	6	6	7	4	6	6	5	5.3	3	1	1	1	1.5	1	H	44000	64	36	10000	2	0.0555556	2	0.0555556	0	3	2	0
PART301	713	3	3	4	3.33333	1	1	1	1	3	4	4	3.66667	1	1	1	1	5	5	3	6	6	6	6	6	3	2	4.8	5	5	5	4	4.75	1	H	13009	26	3	10000	0	0	0	0	6	1	3	0
PART302	715	3	3	3	3	3	3	3	3	5	5	5	5	3	3	3	3	7	7	7	6	6	7	7	7	6	6	6.6	4	3	4	5	4	1	H	62161	60	41	5000	2	0.0487805	1	0.0243902	2	1	1	0
PART303	721	3	3	3	3	1	1	1	1	5	5	5	5	1	2	1	1.33333	3	7	6	4	1	7	7	7	7	4	5.3	1	1	3	5	2.5	1	H	69006	66	45	15000	2	0.0444444	1	0.0222222	0	1	3	0
PART304	723	1	5	5	3.66667	1	1	1	1	5	5	5	5	1	1	5	2.33333	1	7	7	7	7	7	7	7	1	1	5.2	5	1	5	5	4	1	H	13011	42	23	15000	2	0.0869565	2	0.0869565	0	1	3	0
PART305	726	4	4	3	3.66667	3	4	4	3.66667	5	4	4	4.33333	4	4	4	4	6	5	7	5	5	6	6	3	7	2	5.2	5	5	5	5	5	1	H	13	22	3	1000	2	0.666667	1	0.333333	5	2	3	0
PART306	728	3	3	3	3	1	2	2	1.66667	5	4	4	4.33333	2	3	3	2.66667	6	6	5	6	6	6	6	6	5	4	5.6	4	3	4	5	4	1	H	59112	54	35	10000	1	0.0285714	0	0	2	1	3	0
PART307	729	5	4	5	4.66667	1	1	1	1	4	5	5	4.66667	1	1	1	1	4	4	7	7	7	7	7	6	7	3	5.9	5	5	5	5	5	1	H	62300	33	13	20000	3	0.230769	3	0.230769	8	1	3	0
PART308	730	5	5	5	5	1	3	3	2.33333	5	4	5	4.66667	4	5	5	4.66667	5	6	7	4	5	6	7	5	3	3	5.1	5	3	4	5	4.25	1	H	59310	42	23	27000	4	0.173913	0	0	3	1	3	0
PART309	731	1	1	2	1.33333	1	1	1	1	4	4	4	4	2	1	1	1.33333	5	5	7	5	5	5	5	5	6	3	5.1	4	4	4	5	4.25	0	F	13105	32	13	20000	2	0.153846	0	0	0	1	3	0
PART310	732	4	4	4	4	1	1	2	1.33333	4	4	4	4	1	2	2	1.66667	3	4	7	5	4	7	5	2	4	6	4.7	4	3	4	3	3.5	1	H	59000	22	1	50	1	1	1	1	0	3	2	0
PART311	736	1	3	1	1.66667	1	1	1	1	5	5	5	5	1	1	1	1	7	7	6	6	6	5	7	7	7	3	6.1	5	5	5	5	5	1	H	59175	60	41	10000	1	0.0243902	1	0.0243902	0	1	3	1
PART312	743	5	3	3	3.66667	5	5	5	5	5	5	5	5	5	5	5	5	7	7	7	7	7	7	7	7	7	7	7	5	5	5	5	5	1	H	13010	31	12	70000	0	0	0	0	10	1	3	0
PART313	745	4	4	5	4.33333	1	1	1	1	5	5	5	5	4	4	4	4	3	6	7	7	6	7	6	5	2	4	5.3	3	3	3	3	3	1	H	13127	68	40	200	0	0	0	0	2	2	3	0
PART314	746	5	4	4	4.33333	2	2	2	2	5	5	5	5	2	4	2	2.66667	6	7	7	7	7	7	7	7	1	2	5.8	5	4	5	5	4.75	1	H	13540	65	46	15000	5	0.108696	4	0.0869565	0	1	3	1
PART315	747	4	4	5	4.33333	1	1	1	1	5	5	5	5	1	2	4	2.33333	3	6	7	6	6	5	6	4	4	2	4.9	4	2	4	5	3.75	0	F	430	23	4	10000	2	0.5	0	0	1	2	3	0
PART316	749	4	4	5	4.33333	1	1	1	1	5	5	5	5	1	1	1	1	5	4	7	6	5	6	7	6	5	3	5.4	5	3	5	5	4.5	1	H	59160	44	24	10000	1	0.0416667	0	0	1	1	3	0
PART317	753	4	5	5	4.66667	2	2	2	2	5	5	5	5	4	3	2	3	3	2	6	6	6	6	6	6	2	2	4.5	5	4	5	5	4.75	1	H	59190	57	38	30000	2	0.0526316	0	0	0	1	3	0
PART319	763	4	5	5	4.66667	5	4	5	4.66667	4	5	4	4.33333	4	4	5	4.33333	7	7	6	7	6	6	7	7	6	6	6.5	5	5	5	5	5	1	H	13009	23	4	14000	3	0.75	0	0	3	1	3	1
PART320	765	1	2	3	2	1	2	3	2	4	4	4	4	3	3	4	3.33333	5	5	5	5	5	5	5	5	5	3	4.8	3	3	3	4	3.25	1	H	1180	56	38	10000	1	0.0263158	1	0.0263158	0	1	3	1
PART321	766	1	1	2	1.33333	2	3	3	2.66667	5	5	5	5	4	4	4	4	5	6	6	6	6	6	6	6	6	3	5.6	2	2	4	4	3	0	F	13009	43	24	25000	10	0.416667	4	0.166667	0	1	3	1
PART322	767	3	2	3	2.66667	1	1	1	1	2	3	3	2.66667	1	1	1	1	6	7	7	6	6	6	6	7	6	3	6	4	3	4	5	4	1	H	13600	23	4	30000	2	0.5	1	0.25	30	1	1	1
PART323	769	1	1	2	1.33333	1	1	2	1.33333	4	4	4	4	1	2	2	1.66667	7	7	4	7	7	7	7	7	7	6	6.6	2	2	2	4	2.5	0	F	13290	37	15	17000	2	0.133333	1	0.0666667	1	1	3	0
PART324	770	4	4	4	4	4	2	3	3	4	2	5	3.66667	2	2	4	2.66667	7	7	7	7	7	7	7	7	4	4	6.4	5	5	5	5	5	0	F	30290	24	5	30000	0	0	0	0	0	1	3	0
PART325	771	1	1	2	1.33333	4	5	3	4	3	3	3	3	3	2	3	2.66667	7	7	7	7	7	7	7	7	6	4	6.6	3	3	3	5	3.5	0	F	13009	24	5	4000	1	0.2	0	0	0	1	3	0
PART326	772	1	1	3	1.66667	1	1	1	1	5	1	5	3.66667	1	1	1	1	7	7	7	6	7	7	7	7	7	6	6.8	4	4	4	5	4.25	1	H	30	45	26	10000	1	0.0384615	1	0.0384615	1	1	3	0
PART327	777	4	1	4	3	1	2	4	2.33333	5	4	2	3.66667	5	4	2	3.66667	7	7	7	6	6	6	7	7	7	5	6.5	5	5	5	5	5	0	F	13200	24	5	5000	2	0.4	2	0.4	0	2	3	0
PART328	778	3	3	3	3	3	3	3	3	3	5	5	4.33333	3	3	5	3.66667	2	6	7	7	6	7	7	7	7	6	6.2	5	3	5	5	4.5	0	F	13127	76	57	20000	2	0.0350877	2	0.0350877	3	1	3	0
PART329	780	5	5	5	5	1	1	1	1	5	5	5	5	1	1	1	1	4	7	7	6	5	5	7	5	1	2	4.9	5	2	4	5	4	0	F	13127	70	51	8000	2	0.0392157	2	0.0392157	1	2	3	0
PART330	783	3	5	5	4.33333	1	1	1	1	5	5	5	5	1	2	3	2	7	7	7	7	7	7	7	7	7	7	7	5	5	5	5	5	1	H	83110	32	31	7000	2	0.0645161	0	0	0	1	3	0
PART331	786	3	3	4	3.33333	1	1	1	1	4	5	5	4.66667	1	2	1	1.33333	6	6	6	6	6	6	6	6	4	3	5.5	3	2	3	5	3.25	1	H	13420	68	49	3000	2	0.0408163	0	0	1	1	3	1
PART332	787	3	3	3	3	1	3	3	2.33333	5	5	5	5	3	3	3	3	7	7	7	7	6	6	7	7	7	6	6.7	5	5	5	5	5	0	F	74370	37	18	30000	1	0.0555556	0	0	1	1	3	1
PART333		5	5	5	5	5	5	5	5	5	5	5	5	5	5	5	5	1	4	4	4	2	2	1	1	5	2	2.6	1	1	1	3	1.5	0	F	83	24	1	20000	0	0	0	0	0	1	3	0
PART334		1	5	5	3.66667	1	1	1	1	1	1	5	2.33333	1	5	1	2.33333	1	7	7	7	1	7	7	7	1	1	4.6	5	5	5	5	5	0	F	83	63	40	3500	0	0	0	0	0	1	3	0
PART335		5	5	5	5	1	1	1	1	1	5	5	3.66667	1	1	1	1	1	4	5	5	5	5	5	5	3	5	4.3	5	1	5	5	4	1	H	4	40	21	10000	0	0	0	0	0	1	3	2
PART336		4	4	4	4	1	1	1	1	4	4	4	4	1	1	1	1	6	6	6	6	6	6	6	6	7	6	6.1	5	3	5	5	4.5	1	H	34	68	45	20000	0	0	0	0	1	1	3	0
PART337		3	3	3	3	1	1	1	1	4	4	4	4	1	1	1	1	5	5	7	5	5	5	5	5	6	5	5.3	3	3	3	3	3	0	F	34	38	2	1500	2	1	1	0.5	0	2	3	0
PART338		5	5	5	5	1	1	1	1	5	5	5	5	1	1	1	1	7	7	7	7	6	7	7	7	7	3	6.5	4	2	3	5	3.5	1	H	45	69	51	30000	1	0.0196078	1	0.0196078	0	1	3	1
PART339		1	1	1	1	1	1	1	1	2	4	2	2.66667	1	1	1	1	5	6	6	6	7	7	7	6	7	4	6.1	1	1	1	1	1	1	H	13	46	26	20000	1	0.0384615	1	0.0384615	0	1	1	3
PART340		5	5	5	5	1	1	3	1.66667	5	5	5	5	3	5	1	3	4	4	4	5	5	6	6	4	4	4	4.6	3	3	3	3	3	1	H	84	41	22	20000	0	0	0	0	0	1	3	2
PART341		4	5	5	4.66667	1	1	2	1.33333	1	5	5	3.66667	1	1	1	1	7	7	7	6	7	7	7	7	7	3	6.5	5	1	5	5	4	0	F	13	50	30	30000	0	0	0	0	0	1	3	0
PART342		3	4	5	4	1	1	1	1	4	5	5	4.66667	3	3	5	3.66667	1	7	7	7	7	7	7	7	7	7	6.4	5	4	5	5	4.75	1	H	13	31	13	60000	0	0	0	0	3	1	3	0
PART343		2	2	3	2.33333	1	2	1	1.33333	5	5	5	5	2	4	4	3.33333	5	4	6	6	6	6	6	5	5	4	5.3	4	3	4	4	3.75	1	H	13	42	24	60000	3	0.125	0	0	0	1	3	0
PART344		5	5	3	4.33333	5	5	5	5	3	5	3	3.66667	5	5	5	5	7	7	4	4	7	4	7	7	1	4	5.2	5	5	5	5	5	1	H	83	24	6	30000	0	0	0	0	50	1	3	0
PART345		3	4	5	4	3	3	2	2.66667	5	5	5	5	4	3	5	4	7	7	7	6	6	7	7	6	7	3	6.3	5	4	5	5	4.75	0	F	29	21	3	10000	0	0	0	0	0	2	3	0
PART346		3	3	5	3.66667	2	3	3	2.66667	3	1	5	3	2	3	4	3	4	4	5	5	5	5	5	7	6	4	5	3	3	5	5	4	1	H	13	57	30	60000	1	0.0333333	0	0	0	1	3	0
PART347		2	2	2	2	1	1	1	1	3	3	1	2.33333	1	1	1	1	7	7	7	6	6	7	7	7	7	4	6.5	5	4	5	5	4.75	1	H	13	24	6	25000	0	0	0	0	2	1	3	10
PART348		5	5	5	5	1	1	1	1	4	5	5	4.66667	1	1	1	1	7	7	7	6	6	6	7	6	4	3	5.9	5	5	5	5	5	0	F	13	34	8	15000	0	0	0	0	1	1	3	3
PART349		3	3	3	3	2	4	3	3	4	5	4	4.33333	4	4	4	4	7	7	6	6	6	6	6	6	2	4	5.6	3	3	3	2	2.75	1	H	33	42	24	6000	1	0.0416667	1	0.0416667	0	1	3	0
PART350		2	2	2	2	2	2	2	2	5	5	4	4.66667	4	4	2	3.33333	7	5	6	7	6	7	6	6	7	4	6.1	4	5	5	5	4.75	0	F	33	55	30	800	3	0.1	3	0.1	0	1	3	1
PART351		3	3	4	3.33333	1	1	1	1	5	5	5	5	3	3	3	3	2	6	7	7	6	6	7	5	5	3	5.4	1	1	1	2	1.25	0	F	33	40	22	2000	3	0.136364	1	0.0454545	1	1	3	0
PART352		4	4	5	4.33333	2	2	2	2	4	5	5	4.66667	2	2	3	2.33333	6	6	6	6	6	6	4	6	2	4	5.2	5	2	5	5	4.25	0	F	33	35	17	15000	2	0.117647	1	0.0588235	0	1	3	0
PART353		2	3	3	2.66667	1	1	1	1	5	4	3	4	1	1	3	1.66667	4	7	5	7	7	7	7	7	1	7	5.9	4	4	4	5	4.25	1	H	83	30	13	40000	0	0	0	0	2	1	3	0
PART354		2	3	3	2.66667	2	2	3	2.33333	5	4	4	4.33333	3	3	3	3	7	7	6	6	6	5	6	7	6	4	6	3	2	3	5	3.25	0	F	83	30	8	20000	0	0	0	0	2	1	3	1
PART355		2	4	4	3.33333	1	2	2	1.66667	5	5	5	5	2	2	4	2.66667	5	7	7	6	6	6	7	7	6	7	6.4	5	5	5	5	5	1	H	83	31	10	20000	1	0.1	1	0.1	2	1	3	1
PART356		5	1	1	2.33333	1	1	1	1	3	3	3	3	3	1	1	1.66667	1	5	7	6	6	7	7	4	6	3	5.2	5	5	5	5	5	0	F	94	52	34	20000	10	0.294118	9	0.264706	0	1	3	1
PART357		3	3	4	3.33333	1	1	1	1	4	5	5	4.66667	1	1	1	1	4	6	7	5	5	7	7	7	5	5	5.8	5	4	5	5	4.75	0	F	92	56	36	30000	5	0.138889	1	0.0277778	0	1	1	3
PART358		4	3	2	3	1	1	1	1	4	3	4	3.66667	3	3	2	2.66667	6	6	5	6	6	5	7	6	6	5	5.8	5	3	5	5	4.5	1	H	20	79	60	4000	1	0.0166667	1	0.0166667	0	1	3	1
PART359		3	2	5	3.33333	1	1	1	1	5	5	5	5	2	4	4	3.33333	7	7	7	6	6	7	7	7	6	3	6.3	5	5	5	5	5	1	H	13	27	9	10000	0	0	0	0	0	1	3	1
PART360		3	3	4	3.33333	1	1	3	1.66667	3	5	5	4.33333	1	3	3	2.33333	4	7	7	5	5.8	7	4	7	7	4	5.78	4	3	3	5	3.75	0	F	33	47	29	10000	0	0	0	0	0	1	3	0
PART361		2	5	5	4	1	1	1	1	5	5	5	5	1	5	1	2.33333	1	4	7	4.1	4	4	4	2	7	4	4.11	1	1	1	5	2	0	F	83	31	10	5000	0	0	0	0	2	1	3	1
PART362		3	5	5	4.33333	1	3	1	1.66667	5	5	5	5	5	1	1	2.33333	7	7	7	7	7	7	7	7	7	4	6.7	5	4	5	5	4.75	0	F	66	72	56	15000	0	0	0	0	0	1	3	0
PART363		4	4	4	4	1	1	1	1	4	4	3.6	3.86667	1	4	4	3	6	6	6	6	6	6	6	6	7	4	5.9	2	2	4	5	3.25	1	H	13	54	36	1500	0	0	0	0	0	1	3	0
PART364		3	3	3	3	1	1	1	1	5	5	4	4.66667	1	1	1	1	7	6	5	6	6	6	6	6	2	4	5.4	3	2	3	5	3.25	1	H	13	38	19	20000	1	0.0526316	0	0	0	1	3	2
PART365		2	5	5	4	1	1.4	1	1.13333	5	5	5	5	4	4	5	4.33333	7	7	7	1	7	7	7	1	7	1	5.2	5	1	5	5	4	0	F	34	68	45	20000	0	0	0	0	0	1	3	0
PART366		3	3	4	3.33333	2	3	3	2.66667	4	5	3	4	3	3	3.2	3.06667	6	5	7	6	6	6	6	6	4	4	5.6	4	4	4	4	4	1	H	35	43	25	25000	4	0.16	2	0.08	0	1	3	0
PART367		5	5	5	5	1	1	1	1	5	5	5	5	1	1	1	1	7	7	7	7	7	7	7	7	1	1	5.8	1	1	1	1	1	1	H	13	24	6	30000	0	0	0	0	0	1	3	9
PART368		3	5	4	4	1	1	3	1.66667	5	5	5	5	3	4	4	3.66667	5	5	6	5	6	6	5	5	3	3	4.9	5	3	5	5	4.5	0	F	33	30	11	16982	1	0.0909091	0	0	0	1	3	1
PART369		4	3	4	3.66667	1	1	2	1.33333	3	4	4	3.66667	1	2	3	2	6	7	7	7	7	7	7	7	1	2	5.8	4	4	4	5	4.25	0	F	?	51	32	10000	1	0.03125	0	0	0	1	1	0
PART370		1	5	5	3.66667	4	5	5	4.66667	5	5	5	5	1	1	1.33333	1.11111	7	7	5	6	7	7	7	7	7	6	6.6	5	5	5	5	5	1	H	13	49	30	7000	2	0.0666667	1	0.0333333	0	3	2	0
PART371		4	5	5	4.66667	3	3	3	3	5	5	5	5	3	5	5	4.33333	6	6	6	6	6	6	6	6	2	4	5.4	4	1	4	5	3.5	1	H	34	52	34	50000	3	0.0882353	1	0.0294118	0	1	3	0
PART372		5	5	5	5	1	1	1	1	5	5	5	5	3	3	5	3.66667	4	4	6	4	5	6	6	4	4	2	4.5	5	3	4	5	4.25	0	F	34	53	34	30000	0	0	0	0	0	1	3	0
PART373		5	5	5	5	5	3	5	4.33333	5	5	5	5	5	5	5	5	7	4	5	7	7	7	7	7	2	1	5.4	5	3	5	5	4.5	0	F	34	25	7	13000	4	0.571429	1	0.142857	8	1	3	1
PART374		4	5	5	4.66667	1	2	1	1.33333	5	5	5	5	1	4	5	3.33333	7	7	7	7	7	7	7	7	7	4	6.7	5	5	5	5	5	1	H	13	24	5	10000	0	0	0	0	0	1	3	0
PART375		1	5	5	3.66667	1	1	1	1	5	5	5	5	1	1	5	2.33333	7	7	7	7	7	7	7	7	7	3	6.6	5	5	5	5	5	1	H	13	57	39	30000	0	0	0	0	0	1	3	0
PART376		4	5	5	4.66667	1	1	1	1	5	5	1	3.66667	1	1	1	1	4	7	7	5	6	7	7	6	2	3	5.4	4	2	4	3	3.25	0	F	13	56	37	5000	0	0	0	0	0	1	1	0
PART377		5	5	5	5	1	1	1	1	5	5	5	5	1	1	1	1	4	6	6	6	6	6	4	5	7	1	5.1	5	5	1	5	4	0	F	13	19	1	5000	0	0	0	0	0	3	3	1
PART378		5	4	4	4.33333	1	1	1	1	5	5	5	5	1	4	1	2	7	6	6	6	5	7	7	7	5	3	5.9	5	4	5	5	4.75	0	F	20	45	26	10000	1	0.0384615	1	0.0384615	0	3	3	0
PART379		5	5	5	5	1	1	2	1.33333	5	5	5	5	1	1	1	1	3	7	7	7	7	7	7	7	7	2	6.1	4	4	5	5	4.5	0	F	13	58	38	6000	0	0	0	0	0	1	3	0
PART380		1	1	1	1	4	4	3	3.66667	2	3	2	2.33333	5	1	3	3	7	7	7	6	6	7	7	7	7	4	6.5	4	3	3	4	3.5	0	F	7	28	10	10000	1	0.1	1	0.1	1	1	3	0
PART381		2	4	5	3.66667	1	1	3	1.66667	5	5	5	5	1	5	5	3.66667	6	6	6	6	6	7	6	6	5	5	5.9	4	3	4	5	4	0	F	7	39	21	3000	1	0.047619	0	0	0	1	3	0
PART382		2	3	5	3.33333	1	3	3	2.33333	5	5	5	5	3	5	5	4.33333	7	7	7	7	7	7	7	7	7	4	6.7	5	3	3	5	4	1	H	26	65	48	30000	1	0.0208333	0	0	0	1	3	0
PART383		1	5	5	3.66667	1	1	1	1	5	5	1	3.66667	1	1	1	1	7	7	7	7	1	7	7	1	7	1	5.2	5	1	4	5	3.75	1	H	13	64	46	25000	10	0.217391	5	0.108696	0	1	3	1
PART384		2	3	5	3.33333	5	5	1	3.66667	5	5	5	5	4	4	4	4	3	5	7	7	7	6	7	5	2	4	5.3	3	3	3	3	3	1	H	13	70	50	22000	1	0.02	1	0.02	0	1	3	0
PART385		1	2	2	1.66667	2	2	2	2	2	4	2	2.66667	2	2	2	2	6	6	6	6	6	6	6	6	2	5	5.5	4	4	4	5	4.25	1	H	13	49	28	90000	3	0.107143	3	0.107143	2	1	3	5
PART386		5	5	5	5	5	5	5	5	5	5	5	5	5	5	5	5	7	4	7	7	6	7	6	6	7	3	6	5	5	5	5	5	1	H	97	23	5	20000	1	0.2	0	0	0	2	1	0
PART387		4	5	5	4.66667	2	1	3	2	5	5	5	5	4	3	5	4	4	5	7	7	6	5	7	3	7	3	5.4	4	5	5	5	4.75	0	F	97	21	3	18000	0	0	0	0	0	1	3	0
PART388		3	5	5	4.33333	1	5	5	3.66667	5	5	5	5	2	3	1	2	6	6	6	6	5	5	6	6	1	1	4.8	4	5	4	5	4.5	0	F	30	61	43	10000	2	0.0465116	2	0.0465116	0	1	3	0
PART389		5	4	4	4.33333	1	3	2	2	5	5	5	5	3	2	4	3	6	6	7	7	6	7	7	6	6	4	6.2	3	3	3	3	3	0	F	7	57	39	10000	0	0	0	0	1	1	3	0
PART390		1	4	4	3	4	4	5	4.33333	4	5	3	4	5	5	3	4.33333	7	7	7	7	7	7	7	7	7	4	6.7	5	5	5	5	5	0	F	86	47	25	55000	0	0	0	0	2	1	3	1
PART391		4	4	4	4	4	4	5	4.33333	5	4	5	4.66667	5	5	1	3.66667	7	7	7	7	7	7	7	7	1	2	5.9	5	5	5	5	5	0	F	33	47	27	60000	0	0	0	0	2	1	3	1
PART392		4	3	4	3.66667	3	4	4	3.66667	4	2	4	3.33333	4	3.66667	4	3.88889	6	6	6	5	6	6	5	4	2	4	5	4	4	4	5	4.25	0	F	75	68	45	5000	3	0.0666667	2	0.0444444	0	2	3	2
PART393		4	3	1	2.66667	1	1	1	1	5	5	5	5	1	1	1	1	4	4	7	6	6	6	6	7	1	2	4.9	4	2	5	5	4	0	F	20	41	5	30000	0	0	0	0	1	1	3	0
PART394		1	1	3	1.66667	1	5	1	2.33333	5	5	5	5	1	1	1	1	7	7	7	7	7	7	7	7	7	7	7	5	1	5	5	4	0	F	20	44	26	30000	0	0	0	0	0	1	3	0
PART395		1	1	5	2.33333	1	1	5	2.33333	4	5	5	4.66667	5	1	5	3.66667	7	7	4	7	5	4	7	7	4	3	5.5	5	5	5	5	5	1	H	13	40	21	20000	0	0	0	0	0	1	3	0
PART396		4	5	5	4.66667	1	1	1	1	3	5	4	4	3	3	4	3.33333	3	2	6	6	6	6	6	3	4	5	4.7	4	4	4	5	4.25	1	H	13	42	23	40000	1	0.0434783	0	0	0	1	3	2
PART397		5	4	5	4.66667	4	1	4	3	5	5	5	5	2	5	5	4	7	7	7	7	7	7	7	7	6	2	6.4	5	5	5	5	5	1	H	30	30	12	30000	1	0.0833333	0	0	3	1	3	0
PART398		5	5	5	5	1	1	1	1	5	5	5	5	1	1	1	1	7	7	7	7	7	7	7	7	7	1	6.4	5	1	5	5	4	1	H	13	58	40	50000	2	0.05	1	0.025	0	1	3	0
PART399		5	5	5	5	2	3	5	3.33333	5	5	5	5	3	4	5	4	7	7	7	7	7	7	7	7	3	2	6.1	5	5	5	5	5	0	F	34	46	25	15000	0	0	0	0	0	3	3	1
PART400		4	5	5	4.66667	1	1	4	2	5	5	5	5	1	1	1	1	6	6	5	6	6	6	7	6	6	2	5.6	4	4	4	5	4.25	0	F	13	18	1	15000	1	1	0	0	0	1	3	0
PART401		1	1	1	1	1	1	1	1	1	3	3	2.33333	1	2	1	1.33333	4	7	7	7	7	7	7	7	4	4	6.1	5	4	5	5	4.75	0	F	13	46	28	12000	1	0.0357143	1	0.0357143	0	1	3	0
PART402		1	2	1	1.33333	1	5	1	2.33333	2	1	1	1.33333	1	1	1	1	7	7	6	6	7	7	7	7	4	1	5.9	5	5	5	5	5	0	F	13	50	32	20000	1	0.03125	0	0	0	1	3	0
PART403		1	1	1	1	1	1	1	1	5	1	5	3.66667	1	1	1	1	7	7	7	7	7	7	7	7	4	2	6.2	3	3	3	5	3.5	0	F	13	27	9	15000	2	0.222222	0	0	0	1	3	1
PART404		4	5	5	4.66667	4	4	4	4	5	5	5	5	4	4	4	4	7	7	7	7	7	7	7	7	7	4	6.7	5	5	5	5	5	0	F	95	70	52	15000	0	0	0	0	1	1	3	0
PART405		1	4	5	3.33333	1	5	1	2.33333	5	5	5	5	2	5	5	4	7	7	7	7	7	7	7	7	7	7	7	5	5	5	5	5	1	H	83	23	5	25000	0	0	0	0	4	1	3	0
PART406		3	3	3	3	1	1	1	1	5	5	5	5	1	1	1	1	5	5	7	6	6	6	7	6	7	2	5.7	4	4	4	4	4	0	F	69	20	2	10000	0	0	0	0	0	3	2	0
PART407		3	5	5	4.33333	1	1	3	1.66667	5	5	5	5	5	3	5	4.33333	7	4	7	7	7	7	7	7	4	4	6.1	1	1	1	1	1	1	H	4	44	25	15000	0	0	0	0	0	1	3	0
PART408		3	5	3	3.66667	2	2	3	2.33333	5	5	5	5	4	3	3	3.33333	6	4	4	6	6	6	6	4	1	5	4.8	5	4	4	5	4.5	1	H	13	30	12	12000	2	0.166667	0	0	5	1	3	20
PART409		2	5	5	4	1	3	1	1.66667	5	5	5	5	5	5	5	5	2	7	7	7	5	7	7	6	6	6	6	4	3	3	4	3.5	1	H	13	29	11	20000	3	0.272727	3	0.272727	0	1	3	3
PART410		3	3	3	3	3	3	3	3	5	5	5	5	3	3	3	3	7	7	7	4	5	6	7	7	2	7	5.9	4	4	4	4	4	1	H	13	21	3	15000	1	0.333333	0	0	0	1	3	0
PART411		1	4	3	2.66667	3	2	5	3.33333	5	5	5	5	5	5	5	5	7	7	6	7	6	7	7	5	7	1	6	5	3	5	5	4.5	1	H	13	35	17	20000	2	0.117647	0	0	0	1	1	2
PART412		1	1	3	1.66667	1	1	1	1	5	5	5	5	1	1	1	1	7	7	7	7	7	7	7	7	5	6	6.7	5	3	5	5	4.5	1	H	13	33	15	45000	1	0.0666667	0	0	0	1	3	0
PART413		4	4	4	4	1	1	1	1	5	5	4	4.66667	3	3	2	2.66667	6	5	6	4	5	6	6	6	5	3	5.2	4	3	4	4	3.75	1	H	13	34	14	20000	1	0.0714286	0	0	0	1	3	0
PART414		1	1	1	1	1	1	1	1	5	5	5	5	1	1	1	1	7	5	7	5	5	6	7	6	2	2	5.2	3	2	3	3	2.75	1	H	13	41	23	10000	0	0	0	0	7	1	3	0
PART415		1	1	1	1	1	1	1	1	5	5	5	5	1	1	1	1	7	7	7	6	6	7	7	7	7	4	6.5	4	3	4	4	3.75	1	H	13	34	16	20000	0	0	0	0	0	1	3	1
PART416		5	5	5	5	1	1	1	1	1	5	5	3.66667	1	1	5	2.33333	7	7	7	1	7	7	7	7	1	1	5.2	5	5	5	5	5	1	H	13	44	26	75000	2	0.0769231	0	0	0	1	3	0
PART417		2	2	2	2	4	3	4	3.66667	2	2	2	2	3	4	4	3.66667	2	2	4	2	2	2	4	4	2	6	3	3	3	3	4	3.25	0	F	13	21	3	10000	0	0	0	0	0	1	3	0
PART418		5	5	5	5	1	1	3	1.66667	5	5	3	4.33333	1	1	3	1.66667	7	7	4	6	4	7	5	7	4	4	5.5	5	1	5	5	4	0	F	13	48	25	13000	0	0	0	0	0	1	3	0
PART419		1	3	3	2.33333	3	1	3	2.33333	4	4	4	4	5	4	1	3.33333	6	6	7	6	7	7	7	5	5	3	5.9	4	5	5	5	4.75	0	F	13	24	7	20000	1	0.142857	1	0.142857	1	1	3	0
PART420		4	4	4	4	2	2	2	2	4	4	4	4	5	4	4	4.33333	7	7	6	6	6	7	7	7	6	3	6.2	5	5	5	5	5	1	H	13	20	3	10000	0	0	0	0	1	3	2	0
PART421		1	1	1	1	1	1	1	1	5	5	2	4	1	1	1	1	5	7	7	6	6	6	6	6	7	2	5.8	5	1	5	5	4	0	F	13	37	19	10000	1	0.0526316	1	0.0526316	0	1	3	0
PART422		4	4	4	4	1	1	1	1	5	5	5	5	1	1	1	1	4	7	7	7	7	7	7	7	7	3	6.3	5	3	5	5	4.5	0	F	13	42	19	10000	2	0.105263	1	0.0526316	0	1	3	2
